# Supplementary material for: Text-mining assisted regulatory annotation
Source: Genome Biol. 2008 Feb 13;9(2):R31. doi: 10.1186/gb-2008-9-2-r31 (PMC2374703; doi:10.1186/gb-2008-9-2-r31)
Supplement: Additional data file 1 — The UCSC genome BED formatted file lists the chromosome, start coordinate, stop coordinate and PubMed identifier of text-extracted sequences on UCSC genome browser assemblies. [file gb-2008-9-2-r31-S1.bed]

chr2L	14877642	14877669	15849196
chr2L	14879739	14879766	15849196
chr3L	3176656	3176706	10747896
chr3L	5541223	5543305	8562421
chr3L	5547581	5547777	8562421
chr3L	5550841	5550879	8562421
chr3L	6331375	6331408	8562421
chr2R	7044681	7044710	8562421
chr3R	7799777	7799811	8562421
chr3R	13521086	13521115	8562421
chr2L	19117404	19117717	2501149
chrX	9535652	9536720	8562425
chr2R	5447330	5447363	10545248
chr3R	7788805	7788848	7781065
chr3R	2580135	2580165	11159914
chrX	4231703	4231997	11080162
chr3L	1023563	1023594	12954775
chr3L	9357454	9357482	12954775
chr3R	8293508	8293549	7926771
chr3R	8303204	8303245	7926771
chr3R	8328185	8328237	7926771
chr3R	8331468	8331520	7926771
chr3R	8334751	8334803	7926771
chr4	1051903	1051998	16120280
chrX	10590260	10590297	10591997
chr2R	3551264	3551290	16533912
chr3L	14040656	14042361	9374395
chr3L	14044691	14044903	9374395
chr3R	22616627	22616653	15870289
chr3R	2613155	2613243	8617243
chr2R	15777876	15777904	16343659
chr3R	9790285	9790878	16343659
chr2L	14615342	14615373	1408750
chr3R	2824539	2824663	7914367
chrX	5748196	5748221	12890574
chr3L	11486022	11486097	2122237
chr3L	17552997	17553023	11682477
chrX	13045606	13047848	12662925
chr3R	15714105	15714143	2010085
chr3R	12589534	12589604	11416132
chr2R	7045733	7045824	2573829
chr2L	4877288	4879197	1411512
chr2L	4880284	4883113	1411512
chr3L	15475851	15475894	1899227
chr3R	2612775	2613155	1995417
chr3L	9357452	9357480	1904544
chr2R	7041087	7041114	2905420
chr3L	9351335	9351361	2905425
chr3R	8328188	8328214	2905425
chr3R	8331471	8331497	2905425
chr3R	8334754	8334780	2905425
chr3R	7782213	7782243	2370864
chr3R	7784278	7784308	2370864
chr3R	8293464	8293494	2370864
chr3R	8303160	8303190	2370864
chr3R	8328251	8328281	2370864
chr3R	8331534	8331564	2370864
chr3R	8334817	8334847	2370864
chr3L	9347860	9347922	6814763
chr3L	9355760	9355802	6814763
chr3R	7782290	7782338	6814763
chr3R	7784183	7784231	6814763
chr3R	8328156	8328204	6814763
chr3R	8331439	8331487	6814763
chr3R	8334722	8334770	6814763
chr3R	19883054	19883110	6814763
chr2R	16452736	16452761	16014933
chr3R	2581218	2581250	8344257
chr2L	2454709	2454735	7791801
chr2R	15777700	15777757	7559650
chr3R	17497451	17497479	7559650
chr2L	2446030	2446449	7821226
chr3R	12559898	12560106	2574106
chr3R	20574923	20574958	11159907
chr3R	2912165	2912262	8065369
chr3R	2689745	2689778	8355700
chr3L	17584725	17584816	2016053
chr2L	10388461	10388487	11731451
chr2L	3824313	3824350	11076769
chr3R	8898123	8898148	1533042
chr2L	19116325	19116352	12175493
chr2L	14348680	14348706	12626700
chr2R	20730342	20730906	2065664
chr3L	3176650	3176712	3685975
chr3R	2685019	2685185	1976571
chr3R	2581486	2581511	1582412
chr3L	14937407	14937851	15485919
chr3R	4100059	4100091	15485919
chr3R	6577359	6577389	15485919
chr3L	20640784	20641183	12466192
chrX	443844	443870	11752402
chrX	445080	445110	11752402
chr3R	2507403	2507466	10679014
chr3R	12562889	12562957	10679014
chrX	9898768	9898798	7851798
chr3L	17552997	17553023	7862168
chr3R	14059341	14059381	15939231
chr2R	8412632	8412669	9230443
chr3R	18961513	18961629	16207753
chr2L	2446089	2446347	7906203
chr3L	9357454	9357483	8375576
chr2R	19817982	19818028	8375576
chrX	9132426	9132620	14597205
chrX	7376019	7376050	11352058
chrX	3105718	3105980	9774480
chr3L	9357454	9357484	1913820
chr3R	2563023	2563074	7635058
chr2L	2446166	2446486	10934014
chr3R	26677687	26677721	12128207
chrX	4909577	4909707	9634487
chr3R	17209433	17209690	9694800
chr2L	14614966	14615056	1547943
chr3L	11485521	11485556	1898764
chr2R	2940406	2940432	15901665
chr2R	2944270	2944299	15901665
chr3R	18960438	18960468	15901665
chr3R	18961821	18961852	15901665
chr3R	2824539	2824673	2904838
chr3R	12559906	12560119	2904838
chr2R	3942374	3943350	6817923
chr2R	3945903	3947866	6817923
chr2R	3949270	3950074	6817923
chr2R	7046049	7046075	1971945
chr3L	11807698	11807725	8918795
chr3R	2689748	2689780	7768186
chr3R	2689745	2689780	2124348
chr3R	17458314	17458968	9748283
chr3L	9351283	9351314	8455632
chr3L	9357454	9357483	10882130
chr2L	9967202	9967229	9278447
chr2R	7714243	7714703	8218421
chr3R	2758520	2758570	8598298
chr3L	18786531	18786557	14982956
chr3R	12598960	12599583	8601485
chr2R	5485759	5485844	1671662
chr3R	22997071	22997816	14701680
chr3R	2758515	2758816	3215512
chrX	9898840	9898884	8422987
chrX	2000427	2001550	1765265
chr2R	5489850	5489931	12397102
chr3L	9357455	9357483	9466931
chr3L	15480791	15480818	9466931
chr3R	5235930	5235974	2504583
chr2R	17195238	17195296	11033359
chr2R	19841336	19841919	1459454
chr3L	11486107	11486138	2583107
chr3R	7782276	7782309	2583107
chr3R	7784212	7784245	2583107
chr3R	8328185	8328218	2583107
chr3R	8331468	8331501	2583107
chr3R	8334751	8334784	2583107
chr3L	9351342	9351378	2781290
chr3R	2912205	2912766	7984422
chrX	9899225	9899268	7984422
chrX	9898762	9898794	7720712
chr2L	10342667	10342696	15121905
chr3R	2611059	2613658	7910795
chr2R	20569607	20569637	8096813
chrX	219432	219469	10409499
chrX	220504	220542	10409499
chr2R	8412606	8412658	11262410
chr3R	12030968	12031017	10788480
chr4	727877	727911	9847251
chr4	730286	731300	9847251
chrX	2196512	2196546	10764759
chr3L	1157297	1157327	2104801
chr3R	27551503	27551594	2104801
chr3R	27552852	27554201	2104801
chr3R	27555352	27557046	2104801
chr2L	13827769	13827804	10930405
chr3R	4100049	4100279	15525530
chr3L	15005105	15005263	15882587
chr3L	20631200	20631253	1480489
chrX	8485631	8485676	9449676
chr3R	2689674	2689888	1851122
chr3R	12599003	12599569	1687458
chrX	3096421	3096451	11719067
chrX	3098844	3098874	11719067
chr2L	21241156	21241203	8479913
chr2L	21245459	21245560	8479913
chr2R	20734182	20734285	1985916
chr3R	174416	174464	10660305
chr3L	14141448	14141475	10844029
chr2R	11403526	11403695	10844029
chr2L	19117830	19117873	1426635
chr3L	9357454	9357482	2113880
chrX	9897789	9897990	2113880
chr3R	2689740	2690563	2113881
chrX	9898768	9898842	9134712
chrX	16387906	16389683	8849894
chr2R	5443380	5443692	9882489
chr3R	12526744	12526993	8404855
chr3R	17497441	17497479	9380507
chrX	10924673	10925117	1907377
chr3R	2685237	2685270	1640455
chr3L	7788286	7790270	9409684
chr3L	7827232	7827421	9409684
chr3R	11136418	11136478	9409684
chr2R	5485653	5485695	8787744
chr2L	2481562	2481768	10862738
chr2L	14615053	14615087	8164672
chr3R	2689743	2689778	8164672
chr2R	5497333	5497360	12482712
chr2L	4878293	4879189	2120114
chr2L	4880429	4881558	2120114
chrX	1896247	1896914	2120114
chr3L	17584542	17584574	1708722
chr2R	7043760	7043790	1708722
chr3R	12560119	12560151	1708722
chr3R	2689745	2689778	1852610
chr3L	9357456	9357487	9790883
chr2R	1602040	1602070	9790883
chr3R	12527039	12527064	1902784
chr3R	21822556	21822585	10452845
chr3R	21825205	21825343	10452845
chr3R	21850363	21850817	10452845
chr3R	12636462	12637611	10644409
chr3L	15622619	15623045	8557043
chr2R	2174101	2174267	1731341
chr2R	2179143	2179187	1731341
chr2L	13905165	13905259	15728670
chr2R	1216942	1217624	11262224
chr2R	7043588	7044212	3356339
chr3L	20627340	20627436	7969130
chr3L	14936909	14937854	7958878
chrX	226779	226809	7958878
chr2R	8296264	8296293	7958878
chr3R	21825184	21825215	7958878
chr3R	21850443	21850473	7958878
chr3R	21862517	21862645	7958878
chr3R	21865793	21865829	7958878
chr3L	4003947	4004010	7489720
chr3L	21407875	21410397	7489720
chr2L	3826259	3826317	7489720
chr2R	18376804	18376867	7489720
chrX	18075282	18075311	16277982
chr3R	2689743	2689778	1448096
chr3L	14909845	14909875	10603347
chr3L	14934454	14934484	10603347
chr3L	14937822	14937853	10603347
chr3R	4104930	4104985	10603347
chr3L	9357453	9357484	9580693
chrX	1896677	1896720	9580693
chr3R	12484743	12484783	1356765
chr3R	26675303	26675349	8543159
chr3R	26677808	26677880	8543159
chr3L	8682158	8682185	15128656
chr2R	20311058	20311086	10704846
chrX	7376019	7376050	11303087
chr3L	8640828	8640854	9250684
chrX	3105826	3105963	8890156
chr3L	21371558	21371592	1508206
chrX	6938207	6938242	7567454
chr3R	17204063	17204146	9211899
chr2L	2445758	2445918	11691840
chr3L	9357455	9357482	8007953
chr3L	14063391	14063426	8007953
chr3R	21824889	21825328	7590239
chr3R	21850363	21850623	7590239
chr3R	21865317	21865781	7590239
chr3R	20574969	20575185	8264640
chr2L	1992149	1992181	11729153
chrX	20223943	20223971	11729153
chrX	20226417	20227441	11729153
chrX	20229402	20229432	11729153
chr2R	6422830	6422858	11729153
chr2R	6425800	6425832	11729153
chr2R	10539699	10539731	11729153
chr2R	15214162	15214190	11729153
chr2R	15215644	15215672	11729153
chr2R	15218019	15218639	11729153
chr2R	15221585	15221613	11729153
chr2R	15227233	15227262	11729153
chr2R	15298880	15298912	11729153
chr2R	15330412	15330442	11729153
chr2R	16018502	16018532	11729153
chr2R	16063151	16063976	11729153
chr2R	16066131	16066750	11729153
chr3R	1931723	1931751	11729153
chr3R	1937965	1937996	11729153
chr3R	1940939	1940967	11729153
chr3R	25497413	25497442	11729153
chr2L	14615481	14615511	11493537
chr3R	12695176	12695321	11493537
chr2L	14615464	14615527	3159479
chr3L	15496338	15497308	15901661
chr2R	5490970	5491016	1672661
chr3L	17584384	17585044	2501151
chr2R	5566446	5566485	14731391
chr3R	26036494	26036530	14731391
chr2L	7303537	7307465	9502727
chr2R	7044640	7044740	1671661
chr2R	7239905	7240304	15075295
chr2R	7242144	7242175	15075295
chr2R	7327510	7327540	15075295
chr3R	10423057	10423085	15075295
chr3L	8702349	8702385	1280827
chrU	4976166	4976193	1671176
chr3R	2583622	2583649	1671176
chrX	5745754	5745824	2123290
chr3R	23064968	23065056	8662923
chr2R	19812220	19812254	9676198
chr2L	9967219	9968564	12758126
chr3L	9351682	9351719	8474442
chr2R	14380567	14380599	7537872
chr2L	14615099	14615131	1732738
chr2R	5490984	5491028	8406007
chr2L	14616171	14616209	7783192
chr3L	11485535	11485560	1903838
chr3R	7188390	7189913	11051550
chr3R	26678045	26678342	8430097
chr3R	26679685	26680087	8430097
chr3R	21070785	21070810	14561403
chr3R	12599090	12599336	10433918
