# Supplementary material for: Text-mining assisted regulatory annotation
Source: Genome Biol. 2008 Feb 13;9(2):R31. doi: 10.1186/gb-2008-9-2-r31 (PMC2374703; doi:10.1186/gb-2008-9-2-r31)
Supplement: Additional data file 2 — The UCSC genome BED formatted file lists the chromosome, start coordinate, stop coordinate and PubMed identifier of text-extracted sequences on UCSC genome browser assemblies. [file gb-2008-9-2-r31-S2.bed]

chr4	74488436	74488469	2247076
chr20	22978319	22978355	11257274
chr1	227636539	227636698	2300053
chr5	142760500	142760529	11463861
chr5	142795076	142795171	11463861
chr11	303985	304024	2123539
chr1	27871383	27871421	2123539
chr5	132037517	132037549	9686601
chr4	123597348	123597378	9686601
chr9	129656861	129656893	9845534
chr18	72858092	72858121	7527040
chr1	165754421	165754452	9510181
chr6	36754360	36754400	10506225
chr9	21067980	21068019	2037595
chr17	35109678	35109708	9045619
chr11	605677	605718	10924517
chr11	32405320	32405350	10455131
chr5	131434149	131434658	8460159
chr4	123597348	123597379	8460159
chr14	105142540	105142615	7635985
chr14	105261326	105261401	7635985
chr18	72858012	72858327	1696259
chr11	5227818	5227864	2458563
chr11	5232742	5232788	2458563
chr11	605674	605722	11877397
chr16	10897092	10897125	15247294
chr16	10908371	10909110	15247294
chr16	10880160	10880210	9491997
chr10	75339285	75339336	8071349
chr7	525969	526156	8415628
chr19	59077686	59077730	2246272
chr17	61729560	61729604	2246272
chr16	23755126	23755170	2246272
chr4	123597347	123597383	7624346
chr14	24173351	24173382	7624346
chr20	60962038	60962071	12923186
chr9	21067972	21068006	2139895
chr17	59307403	59307440	16239259
chr17	59315149	59315190	16239259
chr17	59329948	59329989	16239259
chr2	162717072	162717294	15828872
chr8	11697516	11697549	9092581
chr4	68303660	68303689	12089350
chr2	175741023	175741060	2145272
chr9	127043486	127043516	9837962
chr6	43247768	43247886	2009862
chr6	43249560	43249830	2009862
chr6	43251430	43251559	2009862
chr6	43254024	43254103	2009862
chr22	37970974	37971015	8662878
chrX	37524155	37524199	11781315
chr7	99227486	99227522	12514743
chr3	121018720	121018751	12514743
chr1	198409938	198409967	12514743
chr9	136358295	136358325	12514743
chr12	119900951	119900981	12514743
chr20	42491696	42491726	12514743
chr15	49322676	49322730	8395654
chr11	303985	304024	2919169
chr10	62207740	62208380	8524257
chr3	25444698	25444725	9886825
chr13	93928760	93930546	7929451
chr3	197293412	197293473	2519614
chr4	84474935	84475267	11779847
chr2	21173783	21173833	10859308
chr1	148070786	148070817	2367528
chr1	148099376	148099407	2367528
chr21	26464851	26464881	8703038
chr7	5535519	5535577	9847397
chr6	46280790	46280829	9847397
chr6	89043284	89043326	9847397
chr5	77116585	77116627	9847397
chr5	79634272	79634314	9847397
chr5	97702459	97702501	9847397
chr3	177178903	177178935	9847397
chr1	222119015	222119057	9847397
chr9	102533463	102533496	9847397
chrX	46033350	46033389	9847397
chr22	39801028	39801062	9847397
chr15	42069511	42069553	9847397
chr18	58260340	58260379	9847397
chr11	5204934	5204965	8663270
chr6	31891181	31891213	1696723
chr6	31903377	31903409	1696723
chr5	149772537	149772621	1899864
chr6	87861686	87861724	2476438
chr6	32515518	32515547	8756625
chr11	2139272	2139305	8832573
chr13	27389425	27389468	11003654
chr14	67360017	67360070	9878257
chr7	24290260	24290290	8123590
chr4	123597156	123597186	1712901
chr12	23578124	23578724	1396566
chr12	23580652	23580871	1396566
chr12	23587410	23587586	1396566
chr12	23590518	23590629	1396566
chr12	23607457	23607599	1396566
chr12	23619860	23620044	1396566
chr12	23685011	23685100	1396566
chr11	15967126	15967239	1396566
chr11	117692801	117692831	1396566
chr1	202359461	202360518	1396566
chr8	88869623	88871029	1396566
chr14	105142609	105142639	9317131
chr17	45632664	45634784	3480516
chr12	66839311	66839342	10227974
chr21	44378027	44378057	12808467
chr12	6517179	6517207	12933903
chr16	10910501	10910529	12933903
chr16	10917736	10917765	12933903
chr3	46880058	46880137	1699944
chr14	105142553	105142609	8759736
chr14	105261339	105261401	8759736
chr11	5203641	5204288	7499351
chr9	106691206	106691258	11839742
chr9	138991424	138991702	15743775
chr7	91602080	91602142	12145339
chr17	70254458	70255238	12145337
chr17	70256545	70256588	12145337
chr7	100159373	100159407	8387214
chr12	108038831	108038863	11076940
chr12	108053504	108053612	11076940
chr11	116213731	116213811	8626539
chr22_random	13234	13314	8626539
chr7	27140154	27140183	8759021
chr16	55199807	55199838	8759021
chr17	53714113	53714143	9287329
chr11	118463821	118463852	8408012
chr5	131907150	131907240	15826950
chr5	132043302	132043331	15826950
chr6	32515525	32515555	7784170
chr17	31441612	31441885	8355682
chr17	31548285	31548549	8355682
chr17	31649859	31650123	8355682
chr17_random	1227833	1228097	8355682
chr19	34994861	34995325	8618861
chr2	169927260	169927288	10799495
chr11	5204936	5204966	9642249
chr11	5227736	5227791	9642249
chr11	5232660	5232715	9642249
chr11	5247819	5247853	9642249
chr16	142778	142810	9642249
chr16	152990	153022	9642249
chr5	142673758	142673832	3037703
chr4	149219374	149222100	3037703
chr4	149254704	149254867	3037703
chr4	149260758	149260877	3037703
chr4	149293069	149293211	3037703
chr4	149295150	149295504	3037703
chr4	149335346	149335465	3037703
chr4	149400578	149400721	3037703
chr4	149575705	149577463	3037703
chr4	149582760	149582973	3037703
chr13	19032152	19032208	11986328
chr13	20733666	20733722	11986328
chr11	63839958	63840014	11986328
chr6	160034412	160034809	11853549
chr6	153113526	153113563	2320002
chr14	74815206	74815246	2320002
chr17	7531563	7531591	10348347
chr4	74488729	74488763	2320004
chr1	167341717	167341979	8392703
chr6	87861633	87861665	1701437
chr14	74814959	74815008	3004967
chr7	5536804	5536857	7828546
chr3	188870906	188870942	8645191
chr1	202402286	202402322	8645191
chr19	2200167	2200195	9774680
chr12	51132125	51132488	2438131
chr12	51153784	51154148	2438131
chr12	51173235	51173600	2438131
chr12	51476140	51476239	2438131
chr17	36232359	36232424	2438131
chr11	5204984	5205048	11756191
chr11	5258555	5258590	11756191
chr12	54713253	54713285	10978333
chr12	111829114	111829157	2174873
chr11	303988	304018	2174873
chr15	42790853	42790900	2174873
chr11	100505079	100505108	15084343
chr6	31651125	31651176	12560487
chr11	5262446	5262488	3879975
chrX	55670007	55670049	1946405
chr14	99813795	99813826	1946405
chr7	22733173	22733209	8207232
chr4	74825043	74825086	8207232
chr17	35425015	35425052	8207232
chr1	159760611	159760647	3198647
chr1	159842260	159842296	3198647
chr19	7245409	7246142	1324934
chr6	36752201	36753120	12640112
chr1	27060396	27060437	12640112
chr16	68973088	68973120	9473501
chr16	68989907	68989937	9473501
chr14	22974963	22975026	1577822
chr9	21067982	21068040	1532252
chr5	132019685	132021821	8605348
chr5	132200100	132200211	8605348
chr11	5227730	5227785	7914370
chr11	5232654	5232709	7914370
chrX	37524148	37524181	7914370
chrX	24621889	24621954	15615704
chr11	5227721	5227997	2734104
chr11	5232645	5232925	2734104
chr10	72033576	72033645	10072525
chr16	55199885	55199917	2494701
chr15	72826154	72826254	8120057
chr17	38820333	38820372	2349089
chr3	73242764	73242823	2349089
chr17_random	492577	492638	2349089
chr17_random	494190	494241	2349089
chr17_random	510842	510904	2349089
chr17_random	512334	512396	2349089
chr17_random	514636	514697	2349089
chr17_random	519525	519586	2349089
chr17_random	525673	525734	2349089
chr17_random	527778	527840	2349089
chr17_random	556025	556087	2349089
chr17_random	2607832	2607893	2349089
chr17_random	2614873	2614935	2349089
chr15	65919437	65919514	2349089
chr1	67925700	67925730	11090615
chr3	185578715	185578748	11790771
chr20	54400822	54400851	11790771
chr11	100505079	100505190	10894148
chr16	10878404	10878701	11777970
chr6	121798621	121798697	12644583
chr5	108416077	108416125	12644583
chr1	205186357	205186544	14644095
chr11	116213544	116213694	1846669
chr22_random	13278	13501	1846669
chr6	87861641	87861711	2828923
chr6	87861738	87861778	12193378
chr7	45894486	45894517	7688722
chr19	54351000	54351029	15082771
chr17	71229145	71229180	9837976
chr1	185064111	185064783	7800505
chr1	185090038	185090099	7800505
chr12	46798802	46799458	7800504
chr4	74825037	74825086	10928981
chr17	31231572	31231601	10928981
chr2	85969656	85969692	14644416
chr1	89303545	89303575	1729591
chr7	150316900	150317059	11013235
chr3	170965506	170965616	12586348
chr19	46551328	46551628	2808430
chr12	51782657	51782690	15961790
chr19	16298811	16298842	11750135
chr10	5126489	5126539	15814298
chr16	31632044	31632077	15814297
chr16	31792540	31792792	15814297
chr1	89303574	89303611	1901265
chr1	89645724	89645761	1901265
chr15	88150900	88151079	1680856
chr5	131907211	131907240	11152655
chr10	17310281	17310756	8654956
chr16	54247448	54248013	11333263
chr14	72672977	72673010	10446206
chr12	50731408	50731459	10567637
chr9	134927113	134927158	11945176
chr9	134947671	134947716	11945176
chr7	106472226	106472261	9175634
chr19	54219614	54219649	9175634
chr19	54226281	54226316	9175634
chr19	54232640	54232675	9175634
chr19	54238668	54238703	9175634
chr19	54244382	54244417	9175634
chr19	54251019	54251054	9175634
chr8	128817316	128817344	2690070
chr7	21434866	21436872	1454515
chr7	21483234	21483345	1454515
chr7	21488165	21488261	1454515
chr7	21517247	21517549	1454515
chr13	88810290	88812937	1454515
chr2	174481585	174483182	1454515
chr2	174486194	174486242	1454515
chr2	174491580	174491751	1454515
chr2	174527987	174529207	1454515
chrX	55074223	55074271	9334239
chr21	26464985	26465014	1380960
chr12	66839979	66840016	8756632
chr11	116205060	116205698	9295296
chr22_random	21342	21981	9295296
chr5	131423935	131423974	8611694
chr16	55199808	55199838	9171103
chr10	112826538	112826790	9249478
chr11	116204976	116205835	2834395
chr22_random	21205	22065	2834395
chr10	17311047	17311087	2293664
chr11	525485	525798	3012774
chr2	136592478	136592507	10229837
chr3	120761101	120761701	8906820
chr5	159778570	159778599	15016801
chr5	159780261	159781293	15016801
chr11	124999009	124999038	15016801
chr11	125000252	125000620	15016801
chr6	29798934	29798987	8657576
chr6	29867704	29867764	8657576
chr6	29903336	29903396	8657576
chr6	29963226	29963279	8657576
chr6	30001930	30001990	8657576
chr6	30018025	30018078	8657576
chr6	30082069	30082121	8657576
chr6	30335106	30335147	8657576
chr4	74825005	74825052	8175759
chr6	32742393	32742649	8315353
chr11	118463734	118463763	2771941
chr7	45930677	45930706	14963110
chr14	94117290	94117597	9601089
chr11	61942943	61942994	9468485
chr17	35727181	35727965	15831516
chr17	35732149	35732743	15831516
chr6	30565086	30565123	8702722
chr10	91051673	91051709	8702722
chr4	74825041	74825071	8413306
chr1	27060400	27060434	9659898
chr17	59304831	59304865	16517055
chr17	59327728	59327762	16517055
chr17	59342412	59342446	16517055
chr17	59349992	59350026	16517055
chr14	74814954	74815007	1639071
chr3	70068143	70068181	10938265
chr3	134947297	134947876	2495523
chr14	93924791	93924822	2495523
chr6	32742365	32742936	1985121
chr6	32839240	32839653	1985121
chr8	42184273	42184463	9016559
chr17	35740995	35741053	7479078
chr9	136448822	136448877	7479078
chr15	94678306	94678373	7479078
chr20	61844190	61844300	14625278
chr8	28270141	28270216	14625278
chr8	28273131	28273207	14625278
chr8	28274487	28274561	14625278
chr1	167969983	167970010	7518452
chr3	123384312	123384360	12036954
chr3	123385623	123385674	12036954
chr14	74814933	74814994	3029776
chr7	45894486	45894515	9261184
chr17	77650007	77650042	9261184
chr3	188042774	188043233	15850785
chr11	116213541	116213703	11714848
chr22_random	13342	13504	11714848
chr6	31891189	31891235	2342471
chr6	31903385	31903431	2342471
chr22	17200931	17200972	16107498
chr22	19826896	19826937	16107498
chr22	19952172	19952213	16107498
chr2	11523692	11523952	16107498
chr18	27425727	27425757	2019605
chr2	21119525	21119763	2019605
chr12	6925719	6926152	11376946
chr1	157951087	157951128	8621622
chr10	5228099	5228140	11284743
chr19	6671574	6671793	2247055
chr6	43247372	43247404	2200737
chr6	32515517	32515570	11046010
chr6	33016713	33016744	11046010
chr5	32747446	32747507	7641319
chr2	70634548	70634607	9162057
chr9	21067984	21068015	9199299
chr17	31231512	31231552	10023774
chr12	67488870	67488913	9233781
chr6	36752111	36753033	9233781
chr3	130730025	130730054	9579468
chrX	153059391	153059427	9579468
chrX	153062720	153062935	9579468
chrX	153101128	153101363	9579468
chrX	153138246	153138481	9579468
chr7	47058918	47058999	1465383
chr11	94410404	94410505	1465383
chr11	94440041	94440142	1465383
chr17	72244733	72246053	1465383
chrX	34315777	34315833	1465383
chr13	109236951	109236995	15048126
chr7	27114667	27114704	8264592
chr7	27135537	27135602	8264592
chr7	27151889	27151957	8264592
chr7	27161206	27161280	8264592
chr12	52709803	52709877	8264592
chr17	44009203	44009259	8264592
chr17	44024648	44024710	8264592
chr17	44028861	44028923	8264592
chr17	44040296	44040358	8264592
chr2	176725730	176725759	8264592
chr22	37970974	37971013	9341193
chr2	219354985	219355021	11867220
chr4	123597348	123597378	2123468
chr4	123597328	123597356	2204815
chr16	31346875	31346956	7687470
chr16	31348751	31348842	7687470
chr15	32875077	32875112	2123467
chr16	4247192	4248251	2123466
chr16	4250104	4250595	2123466
chr16	4251849	4252702	2123466
chr16	4262659	4262695	2123466
chr6	32260151	32260185	10829018
chr11	5227715	5227760	1698280
chr11	5232639	5232684	1698280
chr14	22095167	22095265	7774816
chr6	31891187	31891281	3031671
chr6	31903380	31903455	3031671
chr12	12761487	12761533	10542271
chr12	47864841	47865066	3839072
chr12	47866619	47868999	3839072
chr12	47949737	47949778	3839072
chr7	55054352	55054388	2170982
chr6	32515499	32515573	10072067
chr9	135490836	135491305	7688735
chr16	66202233	66203527	8246978
chr16	66208146	66208278	8246978
chr16	66212098	66212957	8246978
chr16	66217957	66218120	8246978
chr16	66219770	66220929	8246978
chr16	66229228	66230572	8246978
chr6	22395672	22395702	8015553
chr6	22402675	22402707	8015553
chr6	22405213	22405243	8015553
chr6	22411661	22413974	8015553
chr1	120737547	120737587	9144409
chr1	147635797	147635837	9144409
chr1	148020753	148020792	9144409
chr12	111900547	111900584	9813254
chr6	12120599	12120645	2106471
chr6	12228134	12232523	2106471
chr6	12269716	12270134	2106471
chr6	12271631	12273113	2106471
chr5	131434406	131434658	7891702
chr11	102219596	102219626	7891702
chr20	3013399	3013428	12403649
chr4	74825044	74825072	12767906
chr11	47372996	47373029	15767686
chr16	54247462	54248144	9928902
chr12	9159965	9160004	7507205
chr1	147635801	147635841	7507205
chr5	131854189	131854859	7507207
chr4	185632677	185632974	7507207
chr4	123597348	123597378	11994417
chr15	32875132	32875161	3477800
chr17	38306145	38306188	10960473
chr4	123597348	123597378	8524297
chr11	59612763	59612817	12697656
chr16	28850731	28850764	12218128
chr4	74824867	74824907	15085176
chr15	89228610	89228713	8657143
chr12	54408961	54409501	1599482
chr14	21999474	21999519	1833636
chr1	89303574	89303603	1833631
chr1	89645732	89645761	1833631
chr12	79625994	79626043	1659574
chr12	79635308	79635379	1659574
chr11	17698325	17698396	1659574
chr1	201318969	201322888	1659574
chr18	24010985	24011015	15541732
chr4	122964728	122964757	7760822
chr8	16094714	16094745	7760824
chrX	66681555	66683257	2911578
chrX	66779829	66779939	2911578
chrX	66822574	66822693	2911578
chrX	66848027	66848257	2911578
chrX	66854043	66854192	2911578
chrX	66858399	66860554	2911578
chr11	13474102	13474459	1977134
chr6	27899739	27899784	3071490
chr6	27907381	27907426	3071490
chr11	102174146	102174184	8139041
chr2	70634954	70635030	10828826
chr4	103737713	103737856	1992489
chr4	103741086	103741160	1992489
chr4	103746686	103747905	1992489
chr1	205560906	205561732	7678027
chr3	166279011	166279225	9806892
chr6	31891181	31891213	1569208
chr6	31903377	31903409	1569208
chr3	129689434	129690224	8972903
chr3	166279008	166279036	9822664
chr10	91001599	91001893	9799798
chr14	92458567	92459224	7588318
chr5	131423976	131424006	1695008
chr9	97121060	97121106	9063748
chr11	303985	304024	1832217
chr12	3499781	3499812	2531661
chr6	31891187	31891393	1986252
chr6	31903382	31903440	1986252
chr14	105399325	105399391	1986254
chr6	160309964	160310147	12857727
chr6	170705395	170705476	2363050
chr6	170707889	170708097	2363050
chr6	170712800	170713246	2363050
chr6	170715557	170715645	2363050
chr6	170717928	170718022	2363050
chr6	170720622	170720792	2363050
chr6	170722419	170723871	2363050
chr14	54950868	54950903	2363050
chr11	117692798	117692830	1639073
chr14	22095208	22095240	1639073
chr3	134944265	134944298	1748690
chr3	134947816	134947847	1748690
chr6	138230057	138230159	1381359
chr16	55199881	55199909	1530876
chr6	32515533	32515560	8687468
chr19	46188737	46188767	15563456
chr2	234334489	234334518	15563456
chr1	938620	938651	9268360
chr6	36754380	36754494	9268365
chr19	38484210	38484346	2112087
chr8	48812542	48812632	2112087
chr20	48240716	48242593	2112087
chr14	22656647	22656739	2112087
chr6	31891220	31891289	2474756
chr5	172129548	172129577	12890671
chr2	234191158	234191187	12847094
chr7	142294892	142294922	16574738
chr7	127668430	127668469	12215445
chr11	67107744	67107808	8702826
chr12	19152172	19152260	1748287
chr19	19117378	19119601	1748287
chr19	19152494	19152545	1748287
chr19	19157848	19158743	1748287
chr1	177683536	177684321	1748287
chr15	97956156	97956201	1748287
chr15	97990722	97990841	1748287
chr15	98003399	98003474	1748287
chr15	98029245	98029277	1748287
chr15	98032120	98033187	1748287
chr15	98048063	98048103	1748287
chr15	98064479	98064564	1748287
chr15	98068360	98068487	1748287
chr15	98070117	98071466	1748287
chr17	37121939	37121975	8294480
chr6	137517883	137517936	11390454
chr6	27208581	27208614	1535687
chr5	131437265	131437302	2342464
chr4	123597277	123597307	2342464
chr19	46551797	46551827	8016096
chr8	110168010	110168039	10208868
chr9	127043479	127043510	11779464
chr21	42513537	42513600	16024918
chr21	42528059	42528089	16024918
chr17	35827710	35828062	9126321
chr2	232951133	232951342	8314767
chr2	232979242	232979753	8314767
chr3	10306896	10306926	15142980
chr2	21120509	21120712	3165376
chr11	5227731	5227785	3181130
chr11	5232655	5232709	3181130
chr19	11349767	11349839	11756159
chr8	57521686	57521720	1372443
chr12	119900660	119900690	7984419
chr11	116199349	116199608	7984419
chr22_random	27425	27684	7984419
chr11	14950713	14950744	7476962
chr7	93861869	93861906	10201951
chr2	127892441	127892602	10333497
chr11	116213687	116213765	1904868
chr14	93924787	93924824	1904868
chr2	21120484	21120527	1904868
chr1	159460922	159460951	1904868
chr22_random	13280	13358	1904868
chr1	59022296	59022365	3142689
chr15	94674718	94674917	8706939
chr16	103419	103842	1569944
chr11	116196773	116196809	15583007
chr11	116199349	116199612	15583007
chr11	116205089	116205118	15583007
chr22_random	21923	21952	15583007
chr22_random	27421	27684	15583007
chr22_random	30224	30260	15583007
chr19	11061024	11061096	11250935
chr11	71527654	71528440	8106441
chr11	71547899	71547972	8106441
chr11	71565458	71566624	8106441
chr11	71584046	71584794	8106441
chr11	71605408	71605616	8106441
chr11	71607253	71607388	8106441
chr11	71609561	71610614	8106441
chr11	5227730	5227858	2468996
chr11	5232654	5232782	2468996
chr15	32875149	32875208	2823106
chr21	45786704	45787763	15214842
chr21	26465018	26465049	9407128
chr12	119900660	119900689	8290348
chr11	116213739	116213767	8290348
chr22_random	13278	13306	8290348
chr6	43844938	43844970	15039136
chr20	10596531	10596582	11641404
chr7	5533904	5534772	11322928
chr5	79631252	79631282	11322928
chr3	12087833	12087862	11322928
chr2	130548917	130548947	11322928
chr2	130937489	130937519	11322928
chr2	131131259	131131289	11322928
chr2	131738065	131738095	11322928
chr1	103914789	103914818	11322928
chr22	14635979	14636009	11322928
chr15	42069176	42069206	11322928
chr14	18655264	18655294	11322928
chr14	19058341	19058371	11322928
chr17	77092311	77092340	11322928
chr4	123597348	123597379	9837957
chr1	202402193	202402324	15353176
chr6	336164	336208	14581002
chr8	128816874	128816903	11777933
chr16	67328518	67328548	10706097
chr14	19992504	19995822	8086453
chr9_random	773107	774288	8086450
chr9	39644307	39645487	8086450
chr9	41018837	41020018	8086450
chr9	41789333	41790512	8086450
chr9	43340024	43341196	8086450
chr9	44498990	44500171	8086450
chr9	46838063	46839243	8086450
chr9	65798699	65799873	8086450
chr10	104279414	104279451	8086450
chr16	70596553	70597948	8086450
chr14	62140706	62141943	8086450
chr18	41917563	41922205	8086450
chr18	41923389	41929342	8086450
chr18	41930481	41933932	8086450
chr18	41935209	41935246	8086450
chr2	37237692	37237722	14645369
chr6	6265903	6265990	10037697
chr6	32929565	32929600	9858567
chr2	21120492	21120712	1660892
chr6	32742503	32742590	1923758
chr6	32839378	32839415	1923758
chr16	164052	164084	12854969
chr2	97628464	97628508	8806766
chr10	71914084	71915951	1309593
chr4	91974734	91974917	1309593
chr4	189161381	189161743	1309593
chrX	21785144	21785514	1309593
chrX	55669735	55670397	1309593
chr2	139371720	139372908	1309593
chr14	99775245	99776011	1309593
chr14	99798412	99798553	1309593
chr14	99810785	99810849	1309593
chr14	99812579	99814652	1309593
chr15	32874976	32875527	3785189
chr13	79809668	79809698	14644509
chr13	79814606	79814638	14644509
chr12	51200532	51200570	10825196
chr17	16666647	16666682	10825196
chr17	16689983	16690041	10825196
chr17	18270767	18270815	10825196
chr17	18294131	18294166	10825196
chr17	20338176	20338211	10825196
chr17	20361513	20361571	10825196
chr17	25922983	25923034	10825196
chr17	36996728	36996763	10825196
chr17	37034416	37034478	10825196
chr6	87861543	87861856	2481230
chr6	31661881	31662346	10944527
chr7	55054196	55054236	2556218
chr5	149446367	149446397	7969146
chr2	216008981	216009553	2170405
chr11	2139070	2139247	16461554
chr5	1348020	1348063	9973199
chr11	5258401	5258444	1631062
chr11	5227736	5227790	11544252
chr11	5232660	5232714	11544252
chr11	5247815	5247860	11544252
chr11	63831221	63831266	9058380
chr7	99219888	99219918	9770465
chr2	161932567	161932611	7769002
chr2	161935935	161936003	7769002
chr6	32076547	32076639	10608879
chr6	32109285	32109377	10608879
chr13	40431030	40431107	8493578
chr1	170894474	170894506	9395475
chr1	157951016	157951098	2154372
chr1	1581883	1581918	15087126
chr1	1647169	1647204	15087126
chr12	66838834	66839000	8670419
chr12	66840016	66840059	8670419
chr3	87391880	87391910	9626142
chr1	28375800	28375832	9058812
chr15	49420184	49420218	7626451
chr1	151240672	151240820	9889002
chr9	116920285	116920338	15001984
chr12	32723333	32723427	14741701
chr10	91051672	91051706	2236065
chr15	72447071	72447105	7798178
chr6	39629677	39630762	7958925
chr16	65783670	65784573	7958925
chr16	65785801	65787410	7958925
chr16	65789001	65789748	7958925
chr1	117098408	117098438	7929376
chr4	152240170	152240251	12463423
chr17	39822367	39822995	7518432
chr14	93924791	93924822	8621550
chr4	185587188	185587218	1579446
chr5	131424077	131424114	8704203
chr14	105142429	105142467	9190940
chr14	105261215	105261253	9190940
chr21	29636784	29636815	11069897
chr14	74815006	74815034	12242287
chr16	55199697	55199932	3821726
chr11	101896526	101896687	8294454
chr11	67107755	67107796	8206948
chr10	91051670	91051711	2342456
chr9	21067979	21068020	2495183
chr19	54226281	54226326	9182571
chr19	54232630	54232675	9182571
chr19	54238601	54238713	9182571
chr19	54244372	54244417	9182571
chr19	54251013	54251054	9182571
chr17	7063968	7063998	10607478
chr16	55199808	55199838	1852613
chr1	100957806	100957835	7499419
chr5	147996921	147996991	15575821
chr22_random	21651	21681	9322942
chr5	149772577	149772830	8164652
chr3	25444696	25444725	7931079
chr7	30970033	30970097	10207037
chr2	88926786	88926816	1406692
chr5	158690173	158690202	9497375
chrY	1693987	1694161	7989373
chrX	1693987	1694161	7989373
chr19	11061106	11061136	10671569
chr6	22405250	22405369	12223489
chr7	93861869	93861906	8621730
chr16	31178718	31178865	8955212
chr11	5662867	5663929	16289103
chrX	37524142	37524171	1885602
chr7	5535922	5535983	3422098
chr20	1922571	1922602	9819380
chr1	938621	938650	2606351
chr7	526008	526156	8349616
chr12	47637373	47638624	8473323
chr9	136468132	136468176	8264664
chr16	66022178	66022739	11850421
chrX	37524201	37524230	12732216
chr13	93930267	93930296	9447965
chr11	116205088	116205118	9592157
chr22_random	21923	21953	9592157
chr12	79625628	79626072	1374396
chr12	79635307	79635380	1374396
chr11	17698325	17698389	1374396
chr1	201321305	201321383	1374396
chr16	55199876	55199917	9155027
chr8	59575397	59575425	10777541
chr5	131424079	131424114	9036972
chr1	154477843	154478070	8388544
chr11	46934508	46934538	16227573
chr2	183836533	183837362	16227573
chr1	26626420	26627246	16227573
chr14	74814933	74814987	14737107
chr2	216008770	216009355	3031656
chr2	174538113	174538172	16024108
chr3	134947100	134947167	12459033
chr2	113258581	113258611	15863387
chr22	37970937	37971189	7961814
chr13	47775839	47775880	8620463
chr14	95791802	95791830	9553142
chr16	10880177	10880281	10202014
chr3	24511146	24511495	1339272
chr19	11061066	11061095	10579331
chr17	24099529	24099558	12788948
chr17	4491641	4492686	10657944
chr19	4767630	4767659	14960149
chr19	4783037	4783067	14960149
chr5	32747446	32747507	9492076
chr7	5534640	5534680	8474178
chr5	77117021	77117061	8474178
chr5	79631781	79631821	8474178
chr5	131023109	131023150	8474178
chr3	12087295	12087335	8474178
chr2	130937393	130937427	8474178
chr2	131131351	131131385	8474178
chr2	131738157	131738191	8474178
chr2	132100740	132100774	8474178
chr1	222118578	222118618	8474178
chr1	236157318	236157357	8474178
chr9	6825009	6825049	8474178
chr9	102533894	102533933	8474178
chr17	77093011	77093051	8474178
chr16	48650094	48650134	8474178
chr15	32453565	32453605	8474178
chr14	18655356	18655390	8474178
chr14	19058245	19058279	8474178
chr22	14635883	14635917	8474178
chr22	39800635	39800675	8474178
chr18	58260785	58260822	8474178
chr7	25129922	25129978	7926749
chr7	120825888	120825961	7926749
chr7	128544905	128544975	7926749
chr6	34295353	34295435	7926749
chr6	96058920	96059004	7926749
chr3	10017416	10017489	7926749
chr3	10074731	10074826	7926749
chr3	11895377	11895465	7926749
chr2	100353199	100353281	7926749
chr1	149143140	149143224	7926749
chr1	155364921	155365003	7926749
chr1	200605365	200605448	7926749
chrY	15562898	15562993	7926749
chrY	26956593	26956687	7926749
chr9	95840277	95840372	7926749
chrX	68621997	68622075	7926749
chrX	144065978	144066017	7926749
chrX	152760052	152760117	7926749
chr13	23873007	23873066	7926749
chr13	40335814	40335898	7926749
chr13	98080024	98080108	7926749
chr11	31258880	31258964	7926749
chr11	57529575	57529654	7926749
chr11	73871069	73871138	7926749
chr11	82717815	82717863	7926749
chr11	108198369	108198442	7926749
chr17	72707002	72707073	7926749
chr16	25373238	25373333	7926749
chr15	39188497	39188575	7926749
chr15	58576780	58577112	7926749
chr15	58579382	58580562	7926749
chr15	58582248	58583160	7926749
chr15	58584998	58585071	7926749
chr15	58590741	58591041	7926749
chr15	58594185	58594250	7926749
chr15	58636353	58636420	7926749
chr15	58637713	58637804	7926749
chr15	58706735	58706954	7926749
chr15	59308661	59308794	7926749
chr14	76169951	76170035	7926749
chr8	33946698	33946793	7926749
chr8	51837693	51837766	7926749
chr8	120699677	120699737	7926749
chr6	26140295	26140436	2928309
chr1	148070693	148070855	2928309
chr1	148099338	148099500	2928309
chr7	87068234	87069157	7961962
chr1	200246118	200246146	11313868
chr18	59294965	59295073	10692390
chr4	100493209	100493240	1320193
chr2	85749240	85749301	10617585
chr14	34943731	34944082	8262046
chr7	81237247	81237276	11112425
chr7	81238277	81238327	11112425
chr1	120737495	120737587	8455606
chr1	147635797	147635889	8455606
chr1	148020753	148020845	8455606
chr1	148070694	148070809	2768251
chr1	148099384	148099499	2768251
chr5	131434534	131434563	8809409
chr5	131437305	131437364	8809409
chr4	74516856	74516887	2708361
chr3	134944274	134944309	2708361
chr3	134947799	134947874	2708361
chr7	526480	526592	8486717
chr7_random	465929	466022	8486717
chr16	54068947	54068984	8610173
chr16	55199807	55199838	8610173
chr21	39099688	39099758	1888697
chr11	2139239	2139277	10601637
chr6	26216376	26216406	11098153
chr9	124711245	124711796	7958847
chr9	124712940	124714041	7958847
chr7	27135536	27136313	1970866
chr12	52734902	52734991	1970866
chr2	176725583	176725760	1970866
chr9	21067997	21068034	9446577
chr6	31658166	31658338	8786306
chr9	21067966	21068080	2910848
chr6	87861653	87861691	2159633
chr3	49701034	49701169	8702759
chr1	16844625	16844760	8702759
chr13	19033370	19033411	9865725
chr13	20732460	20732501	9865725
chr11	63831213	63831254	9865725
chr15	49322619	49322769	9865725
chr19	50100725	50100755	2188976
chr6	153113527	153113559	2842787
chr2	10505705	10505928	2318872
chr7	525926	526035	1417865
chr9	21067995	21068053	7523851
chr1	167969926	167970000	7523851
chr18	59138134	59138163	16186795
chr16	29983392	29983480	7473711
chr11	119683434	119683465	12624109
chr6	32515374	32515574	2851727
chr7	100556302	100557246	2840665
chr7	100558391	100558421	2840665
chr12	51001397	51001563	9811563
chr21	42660051	42660105	12021387
chr12	52063339	52063372	14593115
chr15	49420187	49420228	9817601
chr6	27208583	27208609	11566492
chr2	175330620	175330648	8441631
chr5	137695272	137695489	7828585
chr4	122964347	122964726	7556094
chr1	1580338	1580368	15656972
chr6	35562268	35562336	1851669
chr11	12652638	12653679	1851669
chr11	12742300	12742560	1851669
chr11	12840371	12840433	1851669
chr11	12842959	12843020	1851669
chr11	12857828	12857965	1851669
chr11	12859126	12860081	1851669
chr11	12861120	12861248	1851669
chr11	12880061	12880237	1851669
chr11	12903033	12903175	1851669
chr11	12908294	12908451	1851669
chr11	12915230	12917454	1851669
chr11	125553434	125554765	1851669
chr3	46186795	46186935	1851669
chr19	54554959	54555027	1851669
chr7	526001	526156	1460057
chr16	84494119	84494201	1460054
chr16	84509528	84509897	1460054
chr3	134947845	134947926	2839477
chr1	938619	938651	9234684
chr12	14740883	14740927	10889158
chr3	166279011	166279044	10889158
chr4	187424396	187424441	11891231
chr2	60961765	60962017	8666258
chr9	106642487	106642515	10858438
chr3	25444696	25444725	1335571
chr17	4794239	4795878	1840492
chr11	63824693	63825022	14978033
chr11	63828767	63829062	14978033
chr11	5227699	5228090	1406669
chr11	5232623	5233475	1406669
chr11	5235227	5235270	1406669
chr11	5245402	5245626	1406669
chr11	5247999	5248054	1406669
chr19	18252365	18252412	1527086
chr20	35157762	35157853	7791762
chr17	29507625	29507986	12957380
chr2	8739640	8739671	7758976
chr14	22095216	22095259	2237431
chr19	12763115	12763277	1708123
chr6	19945684	19945712	9516472
chr19	803187	803276	8035830
chrX	16575045	16575095	15217781
chrX	16578082	16578129	15217781
chr1	159466177	159467889	8114692
chr1	159469220	159469752	8114692
chr1	159472260	159473015	8114692
chr1	159474453	159474579	8114692
chrX	72958724	72958835	8114692
chr2	228272379	228272410	15217784
chr2	228275241	228275271	15217784
chr2	228290979	228291062	15217784
chr12	110689068	110689098	8964492
chr19	11060987	11061023	10787437
chr4	123597348	123597378	1722332
chr8	128817180	128817228	2324096
chr12	67488825	67488868	15550242
chr5	176769145	176769177	9794469
chr14	93924789	93924821	9794469
chr8	11603760	11603808	9486185
chr11	118463734	118463763	1875946
chr16	103521	103848	1875946
chr4	149583222	149583259	8961265
chr4	149585298	149585633	8961265
chr5	131437322	131437356	2233734
chr11	56914779	56914817	9558404
chr11	102174165	102174196	9850057
chr11	102175684	102175713	9850057
chr7	87067977	87068281	9187262
chr6	32515556	32515587	9187262
chr11	69165014	69165043	10318916
chr6	43566882	43566936	1846623
chr5	8673994	8674036	1846623
chr4	5457316	5457345	1846623
chr4	65155400	65155486	1846623
chr2	82900464	82900506	1846623
chr2	117226296	117226351	1846623
chr2	143566474	143566505	1846623
chr1	77209592	77209678	1846623
chr9	34989140	34989208	1846623
chr8	68655747	68655789	1846623
chr13	95146565	95146598	1846623
chr11	63711382	63711424	1846623
chr17	19441579	19441621	1846623
chr17	21944695	21944853	1846623
chrM	16412	16571	1846623
chrX	125692535	125692596	1846623
chr6	31891213	31891248	11306579
chr1	228904777	228904839	7961807
chr3	25444666	25444701	10629053
chr5	176446487	176446622	11981041
chr19	9490688	9490716	11022000
chr18	58261021	58261049	11022000
chr17	31231518	31231548	11022000
chr2	130548582	130548610	11022000
chr2	130937154	130937182	11022000
chr2	131131596	131131624	11022000
chr2	131738402	131738430	11022000
chr9	6825254	6825282	11022000
chr6	32515533	32515560	10675042
chrX	146800817	146801184	9199556
chr10	69125925	69126061	15302915
chrX	30581119	30581150	14654354
chr17	73694758	73694962	2914910
chr7	5533904	5534773	11509602
chr5	79631252	79631282	11509602
chr5	158689999	158690346	11509602
chr3	12087833	12087862	11509602
chr2	130548917	130548948	11509602
chr2	130937489	130937520	11509602
chr2	131131258	131131289	11509602
chr2	131738064	131738095	11509602
chr1	103914789	103914818	11509602
chr22	14635979	14636010	11509602
chr15	42069176	42069206	11509602
chr14	18655263	18655294	11509602
chr14	19058341	19058372	11509602
chr17	77092311	77092340	11509602
chr2	182251813	182251845	9714454
chr2	182253400	182253508	9714454
chr2	182254799	182254844	9714454
chr10	6144529	6144558	8475098
chr1	167969764	167969794	7525580
chrX	153904168	153904229	8628260
chr20	29655768	29655813	11700304
chr8	42314353	42315833	3182828
chr14	21999513	21999544	11781241
chr4	155703461	155703528	8423785
chr12	21417530	21417563	15243700
chr15	72805892	72805921	9415707
chr11	102176066	102176109	9115242
chr11	116168396	116168615	12709436
chr22	38626944	38626986	12554803
chr16	55217063	55217144	6095291
chr16	55223951	55224021	6095291
chr16	55249263	55249346	6095291
chr16	55259528	55259603	6095291
chr16	55261095	55261155	6095291
chr6	74286519	74288051	7961976
chr7	55054352	55054388	12894229
chr1	75962523	75962557	1328196
chr6	31433071	31433109	7907595
chr1	120737548	120737587	7907595
chr1	147635797	147635836	7907595
chr1	148020753	148020792	7907595
chr16	54068947	54068984	9343394
chr7	44805908	44805937	12377782
chr2	101257187	101257216	12377782
chr5	68498805	68498835	1582409
chr10	62209932	62209968	1582409
chr10	62214466	62214599	1582409
chr4	100431464	100431497	1996113
chr4	100461879	100461911	1996113
chr4	100493190	100493270	1996113
chr4	123597348	123597378	8335913
chr3	42281230	42281419	2118525
chr16	103674	103708	8455611
chr11	47238665	47240146	7744246
chr11	47246036	47246944	7744246
chr22	34343285	34343320	3796609
chr6	32515518	32515580	3133120
chr11	116213691	116213767	14563824
chr22_random	13278	13315	14563824
chr6	31891219	31891251	1674922
chr7	100556510	100556547	9765209
chr16	31311937	31312078	10722744
chr7	5533904	5534772	14761964
chr5	77116937	77116964	14761964
chr5	79631252	79631282	14761964
chr3	12087833	12087862	14761964
chr2	130548917	130548947	14761964
chr2	130937489	130937519	14761964
chr2	131131259	131131289	14761964
chr2	131738065	131738095	14761964
chr1	103914789	103914818	14761964
chr1	227633868	227633895	14761964
chr22	14635979	14636009	14761964
chr15	42069176	42069206	14761964
chr14	18655264	18655294	14761964
chr14	19058341	19058371	14761964
chr17	77092311	77092340	14761964
chr1	163028394	163028465	1967982
chr1	163055999	163056043	1967982
chrX	33133101	33133241	9092671
chr2	40593126	40593192	10212268
chr12	49852960	49853556	8157699
chr11	303949	304011	2492664
chrX	33139544	33139614	2403634
chr16	142730	142764	2403638
chr16	152942	152976	2403638
chr6	12398458	12398494	9588211
chr20	31728190	31728226	10336493
chr16	31273841	31274009	8621914
chr11	116205239	116205369	8675624
chr22_random	21671	21801	8675624
chr17	35727890	35728028	7585542
chr10	95351086	95351181	8810324
chr4	123597348	123597378	1639393
chr1	89303430	89303699	1898761
chr1	89645644	89645905	1898761
chr17	68677654	68677683	11208729
chr2	204279613	204279643	11342633
chr16_random	105102	105168	1502157
chr16	29726478	29727567	1502157
chr16	29729109	29729985	1502157
chr11	69299287	69299589	7929190
chr17	29603541	29603572	15223809
chr13	19665939	19666133	16314317
chr4	100493208	100493237	11051106
chr2	113313587	113313618	8413264
chr10	71006857	71006921	11334435
chr6	116556247	116556279	12435601
chr3	4996984	4997026	12624110
chr10	135190225	135190285	15345327
chr16	55199882	55199916	2033057
chr2	21120497	21120527	2033057
chr4	123597157	123597188	1652063
chr2	208169881	208169935	7745688
chr5	131423937	131424152	2263617
chr16	55199881	55199917	2263617
chr18	59138005	59138038	15117818
chr5	131437192	131437225	12704365
chr6	106642850	106642882	1851123
chr6	106650195	106650227	1851123
chr6	106659392	106659933	1851123
chr11	117692798	117692830	1989880
chr6	32515579	32515609	7673122
chr5	149772458	149772599	7673122
chr2	88938933	88939059	3037335
chr5	137828911	137828949	10391889
chr16	68318402	68318430	9601066
chr1	59020592	59020670	8253081
chr14	79748341	79748375	12775767
chr5	137695539	137695570	9679054
chr2	204279613	204279644	10510368
chr17	73694638	73695190	2005912
chr14	93924749	93924779	3263567
chr6	49682517	49682891	9442063
chr6	49688066	49688117	9442063
chr6	49691308	49691352	9442063
chr6	49694923	49695034	9442063
chr6	49712336	49712389	9442063
chr11	116205741	116205769	1406652
chr22_random	21271	21299	1406652
chrX	37524021	37524232	9593745
chr16	142740	142804	9642099
chr16	152952	153016	9642099
chr4	123597344	123597378	8473495
chr19	46878377	46878479	8349632
chr19	46914542	46914874	8349632
chr19	46917381	46917730	8349632
chr19	47716252	47716299	8349632
chr19	47784239	47784322	8349632
chr19	47821063	47821727	8349632
chr19	47858834	47859130	8349632
chr19	47924303	47925076	8349632
chr19	47936758	47937193	8349632
chr19	47950191	47950286	8349632
chr19	47961986	47962109	8349632
chr19	47981597	47981632	8349632
chr19	48039543	48040312	8349632
chr19	48052014	48052449	8349632
chr19	48063958	48064054	8349632
chr19	48075974	48076408	8349632
chr19	48102096	48102875	8349632
chr19	48121643	48121722	8349632
chr19	48145389	48145424	8349632
chr19	48210295	48211069	8349632
chr19	48222748	48222790	8349632
chr19	48266879	48267653	8349632
chr19	48370394	48371168	8349632
chr19	48382768	48382812	8349632
chr19	48390210	48390293	8349632
chr19	48401910	48401953	8349632
chr19	48415874	48415909	8349632
chr19	48453381	48454155	8349632
chr19	48465820	48466255	8349632
chr19	48479322	48479357	8349632
chr16	31178767	31178799	8095266
chr6	22405282	22405362	1655738
chr1	154478086	154478119	8825560
chr2	85748893	85748944	12161428
chr17	59364777	59364942	10446901
chr7	22733233	22733278	2183031
chr7	99219886	99219923	11679585
chr10	96686554	96686755	11679585
chr19	50100781	50100815	12444925
chr16	31178795	31178913	8096519
chr17	33144671	33144750	1677179
chr17	33167871	33167927	1677179
chr2	216008981	216009553	2542772
chr11	113672318	113672349	15486044
chr11	113688417	113688446	15486044
chr12	102847759	102848419	2546060
chr6	27968973	27969051	8628255
chr9	21067966	21068081	2542571
chr9	21358161	21358203	2542571
chr9	21430309	21430351	2542571
chr11	5204937	5204966	7545172
chr11	5227752	5227795	7545172
chr11	5232676	5232719	7545172
chr11	5247819	5247851	7545172
chr5	131410358	131410597	9047239
chr4	123597352	123597382	9047239
chr11	102219597	102219627	9047239
chr11	116213590	116213627	9507986
chr22_random	13418	13455	9507986
chr7	93042000	93042093	14623107
chr18	647735	647764	9218479
chrX	43626664	43626710	15024015
chr14	66896764	66896814	9856992
chr16	55199806	55199838	2191300
chr6	32515619	32515659	2105459
chr10	90739578	90739628	10903433
chr13	112824973	112825091	11159521
chr2	1874828	1874920	1280325
chr2	1900021	1900095	1280325
chr20	62313000	62313928	1280325
chr20	62318981	62319078	1280325
chr20	62320626	62321779	1280325
chr20	62323687	62323844	1280325
chr20	62325099	62325129	1280325
chr20	62329211	62329770	1280325
chr20	62333960	62334153	1280325
chr20	62338349	62339187	1280325
chr20	62341571	62342693	1280325
chrX	102918139	102918171	1280325
chr7	100556298	100557042	11423472
chr19	50501540	50502693	2903158
chr19	50506846	50506880	2903158
chr19	50513023	50513074	2903158
chr19	50514798	50514829	2903158
chr3	70068150	70068220	10973953
chr4	123597347	123597378	15471864
chr4	74953666	74953833	1906501
chr5	132037380	132037436	11781715
chr6	31650766	31650831	12655064
chr11	116205745	116205774	2777781
chr22_random	21266	21295	2777781
chr11	100414363	100415056	2328727
chr11	100503355	100503385	2328727
chr11	100505017	100506465	2328727
chr1	6562697	6563256	7969177
chr1	6571859	6571923	7969177
chr6	32742468	32742520	9032250
chr3	111118149	111118177	9032250
chr12	103041232	103041262	9032250
chr5	1348120	1348359	11454703
chr7	55054190	55054386	2768275
chr14	21999514	21999544	12244173
chr3	188943535	188943563	12150891
chr1	23759174	23759207	12150891
chr22	39903140	39903181	11116148
chr6	32515533	32515581	3174636
chr15	37660490	37660521	8444876
chr6	138230011	138230054	8444879
chr12	97562600	97562637	11896574
chr18	53404788	53404938	7983009
chr20	31737790	31738092	7935380
chr8	38127715	38127745	10919277
chr1	153302601	153302796	12030849
chr1	100957801	100957850	8547644
chr11	73371684	73372465	16282353
chr2	48727285	48727318	10364255
chr1	181826007	181826435	11781392
chrX	37524194	37524224	11781392
chr7	41970209	41972742	2118997
chr7	41973749	41974031	2118997
chr7	41978488	41978750	2118997
chr7	41983714	41983767	2118997
chr7	42029591	42029669	2118997
chr7	42031395	42032539	2118997
chr7	42046165	42046363	2118997
chr7	42051506	42051655	2118997
chr7	42054619	42054811	2118997
chr7	42082874	42082981	2118997
chr7	42154352	42154578	2118997
chr7	42229265	42229411	2118997
chr2	121462417	121462473	2118997
chr17	35827693	35827738	12769819
chr6	36754354	36754385	10749849
chr1	67925039	67925068	10749849
chr9	109287447	109287894	10749849
chr7	55054190	55054238	10363966
chr17	35109317	35109363	10363966
chr7	56161235	56161290	9334314
chr7	64181915	64181969	9334314
chr7	64876045	64876085	9334314
chr7	72227389	72227445	9334314
chr7	73781058	73781114	9334314
chr7	74270860	74270916	9334314
chr9	96441673	96441802	11023824
chr7	75769816	75769845	9328340
chr7	5533905	5535784	1710027
chr6	46280797	46281747	1710027
chr6	89042334	89043319	1710027
chr5	15504633	15504896	1710027
chr5	56813210	56814242	1710027
chr5	61163672	61163723	1710027
chr5	77116592	77117549	1710027
chr5	79631302	79631916	1710027
chr5	79634186	79634306	1710027
chr5	97702839	97703393	1710027
chr5	131022673	131023539	1710027
chr3	12086940	12087806	1710027
chr3	140695810	140696440	1710027
chr3	177177975	177178622	1710027
chr3	182021876	182022052	1710027
chr2	73972985	73974525	1710027
chr2	73980342	73983204	1710027
chr2	73988647	73989876	1710027
chr2	73994054	73995649	1710027
chr2	73997098	73997500	1710027
chr2	73999983	74000318	1710027
chr2	108082159	108082238	1710027
chr2	130548301	130549385	1710027
chr2	130936859	130937957	1710027
chr2	131130821	131131919	1710027
chr2	131737627	131738725	1710027
chr2	132100210	132101308	1710027
chr2	177199789	177199841	1710027
chr1	27524649	27524875	1710027
chr1	78012196	78013141	1710027
chr1	92467197	92467382	1710027
chr1	103914534	103914769	1710027
chr1	201109169	201109326	1710027
chr1	222118103	222119050	1710027
chr1	227633869	227635476	1710027
chr1	236156880	236157339	1710027
chr8	86023505	86024318	1710027
chr9	6824581	6825542	1710027
chr9	102534069	102534395	1710027
chrX	46032439	46033041	1710027
chrX	53188773	53189695	1710027
chr11	1780695	1781770	1710027
chr10	70452642	70452798	1710027
chr10	90684958	90685088	1710027
chr10	90687798	90687977	1710027
chr10	90689248	90689321	1710027
chr10	90690997	90691107	1710027
chr10	90693546	90693643	1710027
chr10	90696998	90697120	1710027
chr10	90698554	90698637	1710027
chr22	14635352	14636447	1710027
chr22	39800160	39801062	1710027
chrY	18378289	18379273	1710027
chrY	18769283	18770112	1710027
chr15	32453090	32453139	1710027
chr15	32869904	32873056	1710027
chr15	32874182	32874289	1710027
chr15	42068572	42069644	1710027
chr15	81192162	81192213	1710027
chr14	18654826	18655924	1710027
chr14	19057711	19058809	1710027
chr20	1090118	1090302	1710027
chr17	17086627	17086908	1710027
chr17	77092309	77093757	1710027
chr19	9489954	9490962	1710027
chr18	58260968	58261292	1710027
chr16	48649560	48650501	1710027
chr5	132037504	132037538	10069428
chr3	25444697	25444726	11943482
chr1	167969830	167969975	7520526
chr10	82039129	82039179	10677369
chr9	115882964	115883372	9729465
chr7	120478078	120478120	14621294
chr4	63058672	63058703	14621294
chr1	181178238	181178280	14621294
chrX	153698948	153698990	14621294
chr11	3967348	3967409	14621294
chr10	19817916	19817977	14621294
chr15	60441900	60441972	14621294
chr15	91055927	91055966	14621294
chr21	39642814	39643262	14621294
chr19	58963706	58963769	14621294
chr17_random	492683	492712	14557070
chr17_random	510775	510804	14557070
chr17_random	512267	512296	14557070
chr17_random	514742	514771	14557070
chr17_random	519631	519660	14557070
chr17_random	525779	525808	14557070
chr17_random	527711	527740	14557070
chr17_random	555958	555987	14557070
chr17_random	2607938	2607967	14557070
chr17_random	2614806	2614835	14557070
chr3	52463073	52463149	8413270
chr3	197293434	197293473	8022786
chr15	32875224	32875253	2494661
chr5	137695575	137695757	7479023
chrX_random	1443980	1444483	2044957
chrX	77245979	77246482	2044957
chr9	37024032	37024157	11223243
chr22	37970956	37970998	8077216
chr1	100957746	100957777	8077216
chr1	151147272	151147456	8550612
chr9	21067993	21068067	1886766
chr17	7423604	7423652	12676954
chr8	42191532	42191569	15466927
chr7	99219886	99219919	11027665
chr6	41760501	41760686	2115126
chr6	41761804	41763745	2115126
chr6	41765437	41766953	2115126
chr6	41811108	41811166	2115126
chr8	43016279	43016347	2115126
chrX	48775934	48775998	2115126
chr7	94791817	94791848	15380450
chr1	2072221	2072263	15380450
chr20	5048591	5048691	8095093
chr1	52642682	52642720	8943353
chr17	40348345	40348385	8702952
chr12	52196032	52197187	1694576
chr12	52306354	52306405	1694576
chr3	188870903	188870945	1694576
chr15	89212751	89212779	8132667
chr17	59304761	59304919	2033067
chr17	59312948	59313105	2033067
chr17	59327658	59327816	2033067
chr17	59342351	59342496	2033067
chr17	59349923	59350080	2033067
chr5	158690274	158690305	14976188
chr3	134944350	134944495	2033069
chr14	105142612	105142669	10510379
chr14	105261402	105261448	10510379
chrX	47326790	47326827	9182725
chr7	5536804	5536862	1762920
chr12	14930137	14930305	11425864
chr7	100159369	100159403	12354771
chr12	26167260	26167289	12354771
chr12	26169228	26169296	12354771
chr3	4995940	4995970	12354771
chrX	114183474	114183507	12776189
chrX	114184850	114184881	12776189
chr14	21999514	21999541	9584181
chr17	59349863	59349894	1744088
chr3	150065600	150065788	1744088
chr20	44070865	44071007	10359016
chr2	136592198	136592248	9379028
chr1	75962523	75962563	9271417
chr1	227636496	227636588	11096067
chr1	227637692	227637737	11096067
chr1	27871383	27871419	2721502
chr7	142216838	142216875	8264651
chr2	169596124	169596152	11387316
chr15	54998207	54999478	1312219
chr15	55000514	55000591	1312219
chr15	55143237	55143314	1312219
chr15	55171278	55171377	1312219
chr15	55245896	55245956	1312219
chr15	55271647	55271783	1312219
chr15	55277261	55277318	1312219
chr15	55310641	55310747	1312219
chr15	55311783	55312347	1312219
chr15	55313530	55313597	1312219
chr15	55322961	55323029	1312219
chr15	55330835	55330913	1312219
chr15	55332750	55332960	1312219
chr15	55341582	55342764	1312219
chr15	55352531	55352752	1312219
chr15	55361932	55362088	1312219
chr15	55365643	55367499	1312219
chr2	234190701	234190736	15470081
chr2	234209532	234209564	15470081
chr2	234254947	234254978	15470081
chr14	74815179	74815209	2233715
chr12	21175333	21175378	11483603
chr4	68302882	68302915	12947046
chr21	26465259	26465326	10333529
chr20	5048559	5048599	7602584
chr14	74814803	74814834	7602584
chr14	21999512	21999541	12097391
chr6	135544066	135544095	8137237
chr10	62208101	62208133	8137237
chrX	24621808	24621838	8137237
chr6	32076590	32076624	11463853
chr6	32109328	32109362	11463853
chr10	104587240	104587383	11463853
chr20	42463214	42463243	11585914
chr1	184915314	184915343	16397300
chr19	46551973	46552018	10843986
chr2	219990407	219990569	8387519
chr16	55199808	55199838	11522791
chr1	202402286	202402322	8999953
chr6	31651199	31651239	10521481
chr16	28850646	28850827	1375324
chr10	90741040	90741071	12788915
chr7	150316900	150316930	11960979
chr12	116253636	116253666	11960979
chr12	116361828	116361874	11960979
chr2	21120510	21120539	1901405
chr14	93924753	93924784	1901405
chr1	181826102	181826309	15513967
chr12	56432452	56432646	10688915
chr14	24173315	24173382	9857074
chr14	74814928	74815058	2849107
chr4	89115806	89115868	11126367
chr18	27425729	27425759	1620125
chr4	74488729	74488763	1620125
chr2	21120534	21120578	1620125
chr14	93924794	93924826	1620125
chr14	22974918	22974961	15572681
chr8	19840943	19840973	11090277
chr3	12368079	12368108	12821652
chr20	5048005	5049059	10488129
chr11	118463734	118463763	11154691
chr9	2611470	2611503	10064725
chr5	137695538	137695570	10559267
chr18	59136962	59137006	14555646
chr18	59138749	59139484	14555646
chr11	5227744	5227796	2476717
chr11	5232668	5232720	2476717
chr22	49363947	49363991	15356291
chr1	938622	938650	1654549
chr13	112808078	112808169	7559437
chr10	17310932	17311087	8417364
chr16	66535559	66535604	1659419
chr10	91142233	91142265	2118988
chr5	137828633	137828671	11739517
chr13	40405403	40405560	1527846
chr13	40454189	40454420	1527846
chr13	40491362	40491450	1527846
chr11	5202450	5202702	2461328
chr7	27169861	27169947	1756725
chr7	27178092	27178255	1756725
chr12	52669278	52669447	1756725
chr12	52682481	52682589	1756725
chr17	44045704	44045739	1756725
chr17	44055372	44055482	1756725
chr2	176689951	176690552	1756725
chr2	176691928	176692204	1756725
chr2	176695793	176697101	1756725
chr6	43845943	43845971	9264407
chr6	32114046	32114081	9518489
chr19	10242587	10242615	9831247
chr5	176450432	176450550	12642581
chr3	171422833	171422862	14670960
chr3	171485039	171485068	14670960
chrX	100679721	100679750	14670960
chr14	69333738	69333838	14701722
chr3	70068212	70068254	10747853
chr1	120737516	120737559	7565811
chr1	147635825	147635868	7565811
chr1	148020781	148020824	7565811
chr4	123597020	123597445	8233832
chr3	172227349	172227379	10748140
chr6	32515531	32515581	1454841
chr2	218739947	218739983	9867862
chrX	47326839	47326869	10692475
chr1	32511795	32511852	7499213
chr2	191586627	191586668	11909852
chr1	938620	938652	11909852
chr1	89303581	89303612	11909852
chr1	89645723	89645754	11909852
chr5	131423976	131424007	8632000
chr10	75338939	75339417	8632000
chr5	137828633	137828733	11520792
chr16	1782372	1782405	10650966
chr1	167969446	167970262	1710341
chr4	110942709	110942781	10524238
chr13	99432313	99432355	10984499
chr8	134378617	134379221	15377670
chr9	135491563	135491594	9011768
chr3	46481718	46481815	8621448
chr19	62042298	62043207	12554678
chr1	26105555	26105584	16757134
chr3	87408888	87408918	15998782
chr1	156923152	156923183	12196550
chr8	128817171	128817203	8197157
chr21	42660090	42660131	10620335
chr6	31891179	31891216	1871106
chr6	31903375	31903412	1871106
chr6	122762493	122762674	1871106
chr6	122775213	122775591	1871106
chr6	122782009	122783068	1871106
chr6	122784993	122786530	1871106
chr6	122790746	122790800	1871106
chr6	122794273	122795165	1871106
chr12	53802720	53804233	1871106
chr8_random	420976	422326	1871105
chr8_random	423591	423718	1871105
chr8_random	426243	426932	1871105
chr8	145503398	145504062	1871105
chr8	145506612	145506739	1871105
chr8	145508004	145509161	1871105
chr12	6547783	6547818	1754393
chr21	42609197	42609229	15177881
chr1	938616	938650	1406637
chr7	5533732	5533779	3244353
chr6	89042156	89042202	3244353
chr5	77117712	77117757	3244353
chr5	79631093	79631150	3244353
chr5	97703551	97703597	3244353
chr5	131022451	131022499	3244353
chr2	130548117	130548164	3244353
chr2	130936689	130936736	3244353
chr2	131132041	131132087	3244353
chr2	131738847	131738893	3244353
chr1	78011985	78012023	3244353
chr1	222117893	222117941	3244353
chr9	6825700	6825746	3244353
chr9	102534580	102534628	3244353
chrX	44538307	44538347	3244353
chrX	46032208	46032255	3244353
chrX	65835140	65835184	3244353
chr11	1780532	1780576	3244353
chr10	70453756	70453804	3244353
chr22	14635193	14635229	3244353
chr22	39799946	39799993	3244353
chr15	42068392	42068434	3244353
chr14	18656046	18656083	3244353
chr14	19057542	19057588	3244353
chr18	58261458	58261504	3244353
chr5	68498527	68498563	7739559
chr7	55054198	55054226	8887630
chr1	205012403	205012628	12817009
chr7	87068167	87068256	8103518
chr10	6144516	6144552	2308942
chr7	99173459	99173491	11495920
chr7	99219806	99219883	11495920
chr7	99222453	99222483	11495920
chr15	98070443	98070503	8035795
chr12	6104108	6104139	9444957
chr5	131424170	131424199	8035792
chr9	21067979	21068020	3368441
chr5	138986884	138986916	15656981
chr1	201321364	201321394	15656981
chr15	40536722	40537317	15656981
chr15	40545542	40545576	15656981
chrX	100527954	100527995	15850836
chr5	131434502	131434658	11509589
chr5	142641652	142641682	11509589
chr5	145700401	145700431	12606546
chr4	123597351	123597383	12606546
chr3	12367795	12367826	12606546
chrX	15529449	15529479	12606546
chr10	62207825	62207857	8420994
chr19	10242568	10242753	10092659
chr2	191586341	191586980	14654702
chr12	46681676	46682070	10856292
chr12	46684713	46684793	10856292
chr1	27544418	27544468	12137562
chr14	21999696	21999744	9584163
chr7	99219889	99219918	10757780
chr3	25444696	25444725	10757780
chr12	28014088	28014273	8371355
chr8	57521833	57521869	1828294
chr1	153429258	153432230	8387509
chr5	68498442	68498645	9218875
chr9	21358097	21358144	3040267
chr9	21430366	21430415	3040267
chr15	49322791	49322820	11245431
chr15	72805891	72805921	11120824
chr7	131000945	131000998	12850290
chr6	89031759	89031806	12850290
chr5	115926399	115926450	12850290
chr5	149806571	149806623	12850290
chr1	19807439	19807491	12850290
chr1	176647561	176647613	12850290
chr12	28007748	28007797	12850290
chr12	28014012	28014467	12850290
chr12	28016885	28016923	12850290
chr16	8498389	8498441	12850290
chr21	26464985	26465014	8541835
chr8	19840940	19841043	7753827
chr15	72805891	72805921	8816435
chr6	31651199	31651239	8816436
chr14	74814942	74814984	3316979
chr6	36752198	36752228	11030628
chr17	7520248	7520295	11030628
chr1	205329077	205329135	8598458
chr1	205344111	205344140	8598458
chr1	198263574	198263662	9786908
chr1	198284012	198284064	9786908
chr1	198409939	198410009	9786908
chr1	115373914	115373970	1321428
chr15	49307325	49307355	12351690
chr15	49361684	49361725	12351690
chr7	5535724	5535755	11744689
chr3	166279011	166279163	1378530
chr6	27943285	27943766	2829131
chr8	57521875	57521906	2850173
chr4	89115386	89115910	14712233
chr4	89123042	89123072	14712233
chr19	46188949	46188987	15722458
chr11	68336565	68336619	16271724
chr17	59304762	59304920	2181288
chr17	59312949	59313106	2181288
chr17	59327659	59327817	2181288
chr17	59342351	59342501	2181288
chr17	59349924	59350081	2181288
chr6	37244360	37245942	2181282
chr22	44923859	44923889	11981036
chr8	42314401	42315724	7590351
chr2	127130178	127130354	2584223
chr9	124173035	124173077	16105649
chr9	124186297	124186375	16105649
chr14	66896772	66896803	2584221
chr18	59703906	59704256	8916932
chr9	21067972	21068007	8916932
chr11	5202538	5202590	2481268
chr5	132037351	132037431	10973979
chr5	72779557	72779586	8988052
chr1	154478560	154478610	9388207
chr11	32414090	32414122	9388203
chrX	48914869	48915309	7622043
chr7	100159376	100159408	14741200
chr21	46842969	46843794	2394738
chr21	46846618	46846730	2394738
chr3	134947845	134947876	2911463
chr14	93924791	93924822	2911463
chr7	5536823	5536862	2911466
chr11	6367884	6367915	11788605
chr11	118463695	118463975	2911469
chr3	131176177	131176299	7565802
chr4	100461656	100461748	2050667
chr4	100493039	100493072	2050667
chr1	154478093	154478121	8262978
chr11	119681053	119681704	2905684
chr1	165456768	165456819	2905684
chr1	165568326	165568397	2905684
chr1	165601325	165601430	2905684
chr1	165607864	165607897	2905684
chr1	165609967	165610158	2905684
chr1	165611886	165612018	2905684
chr1	165619716	165619812	2905684
chr1	165625445	165625623	2905684
chr1	165632144	165632288	2905684
chr1	165633851	165633994	2905684
chr1	165635044	165635228	2905684
chr1	165637310	165637418	2905684
chr1	165647816	165648975	2905684
chr1	165651358	165651948	2905684
chr5	135259348	135259383	8663174
chr5	131437273	131437315	8934574
chr4	123597230	123597266	8934574
chr9	21067985	21068019	8934574
chr22	34102752	34103229	8077238
chr14	74814955	74814988	11108721
chr8	128822293	128822324	7539921
chr21	31953787	31953876	3160582
chr7	5533942	5533974	16702209
chr7	5535396	5535430	16702209
chr6	89042357	89042389	16702209
chr5	77116718	77117549	16702209
chr5	131023425	131023456	16702209
chr3	177178012	177178044	16702209
chr2	73989307	73989339	16702209
chr2	130548326	130549162	16702209
chr2	130936898	130937734	16702209
chr2	131131044	131131880	16702209
chr2	131737850	131738686	16702209
chr2	132100433	132101269	16702209
chr1	27524804	27524836	16702209
chr9	6825508	6825538	16702209
chr11	1780732	1781649	16702209
chr10	70452767	70452798	16702209
chr22	14635388	14636224	16702209
chr15	32872904	32872933	16702209
chr14	18655049	18655885	16702209
chr14	19057750	19058586	16702209
chr17	77093599	77093634	16702209
chr18	58261272	58261304	16702209
chr16	54068946	54068977	2174109
chr7	5533942	5533974	10479057
chr7	5535396	5535428	10479057
chr6	89042357	89042389	10479057
chr5	77116718	77117549	10479057
chr5	131023425	131023456	10479057
chr3	177178012	177178044	10479057
chr2	73989307	73989339	10479057
chr2	130548326	130549162	10479057
chr2	130936898	130937734	10479057
chr2	131131044	131131880	10479057
chr2	131737850	131738686	10479057
chr2	132100433	132101269	10479057
chr1	27524804	27524836	10479057
chr9	6825508	6825538	10479057
chr11	1780732	1781649	10479057
chr10	70452767	70452798	10479057
chr22	14635388	14636224	10479057
chr15	32872904	32872933	10479057
chr14	18655049	18655885	10479057
chr14	19057750	19058586	10479057
chr17	77093599	77093634	10479057
chr18	58261272	58261304	10479057
chr2	1390688	1390921	2174102
chr1	154478087	154478117	1662118
chr14	22947447	22947476	1662118
chr12	111900463	111900728	10524248
chr11	13474242	13474272	15297458
chr10	45188602	45189766	2251250
chr1	17317540	17317569	15854045
chr1	17318598	17318670	15854045
chr5	132037381	132037410	9013959
chr4	123597348	123597378	9013959
chr12	46521660	46525058	2835767
chr12	46526384	46526861	2835767
chr12	46535679	46535854	2835767
chr12	46537178	46537738	2835767
chr12	46545096	46545230	2835767
chr12	46559016	46559168	2835767
chr12	46562742	46562827	2835767
chr12	46585004	46585036	2835767
chr17	77217046	77217081	2835767
chr19	11061106	11061137	12947119
chr4	15549013	15549042	9668098
chr14	22095158	22095319	1534408
chr14	74815206	74815235	1534408
chr1	2448789	2448825	14757642
chr1	119759167	119759197	10406460
chr7	93862154	93862182	8900150
chr17	16666721	16666790	1703506
chr17	18294023	18294092	1703506
chr17	20338188	20338319	1703506
chr17	36996740	36996916	1703506
chr4	55686548	55686584	12560084
chr13	47952181	47952213	1406625
chr3	134944268	134944298	1851757
chr3	134947817	134948026	1851757
chr6	32515575	32515609	8943243
chr6	33656081	33656117	11850816
chr12	52060302	52060349	11294852
chr1	151269442	151269610	8388378
chr7	55054352	55054388	10830317
chr17	23928234	23928263	8348972
chr18	59138134	59138165	12970736
chr13	102516651	102516690	12055195
chr13	102518743	102518897	12055195
chr11	5227700	5227739	9763579
chr11	5232624	5232663	9763579
chr16	162927	162961	9763579
chr16	166731	166765	9763579
chr10	59815101	59815201	8108407
chr5	139993036	139993066	7522257
chr7	116099208	116099369	8633043
chr14	74814951	74815012	3561415
chrX	139414744	139414777	15656994
chr9	89532337	89532368	11742542
chr1	120737494	120737582	8035786
chr1	147635802	147635890	8035786
chr1	148020758	148020846	8035786
chr14	21999474	21999519	1328863
chr3	126434265	126435864	8355710
chr3	126479255	126479345	8355710
chr3	126480655	126480781	8355710
chr3	126489636	126489762	8355710
chr3	126514836	126515191	8355710
chr3	126524841	126524980	8355710
chr3	126532690	126532773	8355710
chr3	126576656	126576781	8355710
chr1	198644522	198644626	8355710
chr7	5534001	5534623	8939459
chr6	46281346	46281734	8939459
chr6	89042422	89042712	8939459
chr5	15504843	15504873	8939459
chr5	61163678	61163733	8939459
chr5	77117196	77117492	8939459
chr5	79631358	79631581	8939459
chr5	97703198	97703252	8939459
chr3	12087411	12087591	8939459
chr3	140696029	140696413	8939459
chr3	177178242	177178299	8939459
chr3	182021771	182021993	8939459
chr2	73995378	73995432	8939459
chr2	73997331	73997392	8939459
chr2	113258477	113258678	8939459
chr2	130548383	130548798	8939459
chr2	130936955	130937370	8939459
chr2	131131408	131131823	8939459
chr2	131738214	131738629	8939459
chr2	132100798	132101212	8939459
chr2	177199802	177199832	8939459
chr1	27524781	27524811	8939459
chr1	78012359	78012539	8939459
chr1	103914371	103914667	8939459
chr1	222118159	222118387	8939459
chr1	227634431	227634490	8939459
chr1	236157433	236157485	8939459
chr8	86024150	86024198	8939459
chr9	6825149	6825481	8939459
chr9	102534312	102534359	8939459
chrX	46032662	46032719	8939459
chrX	53188784	53189155	8939459
chr11	1780967	1781216	8939459
chr10	90689314	90689371	8939459
chr22	14635561	14635859	8939459
chr22	39800216	39800503	8939459
chrY	18378426	18378484	8939459
chrY	18770072	18770130	8939459
chr15	32871653	32871766	8939459
chr15	42068656	42068877	8939459
chr15	81192521	81192565	8939459
chr14	18655413	18655712	8939459
chr14	19057923	19058221	8939459
chr17	17086477	17086530	8939459
chr17	77092373	77092935	8939459
chr19	9490688	9490921	8939459
chr18	58261015	58261239	8939459
chr7	100556366	100556452	10092624
chr4	55686311	55686706	15941713
chr22	37971039	37971068	2651898
chr7	99166659	99166694	16171783
chr7	99204178	99204208	16171783
chr7	99215592	99215627	16171783
chr5	174803080	174803675	1557411
chr11	5227727	5227786	9792700
chr11	5232651	5232710	9792700
chrX	37524126	37524187	9792700
chr6	32515517	32515571	1956787
chr6	32549430	32549476	1956787
chr6	32606136	32606182	1956787
chr6	32665653	32665699	1956787
chr6	32713039	32713089	1956787
chr6	32742503	32742540	1956787
chr6	32839378	32839415	1956787
chr6	33151595	33151641	1956787
chr6	33188069	33188115	1956787
chr4	74488494	74488536	2571419
chr14	93924751	93924784	2571419
chr7	5535762	5535811	8647842
chr5	77116469	77116518	8647842
chr2	130937934	130937983	8647842
chr2	131737601	131737650	8647842
chr1	222119124	222119173	8647842
chr9	6824457	6824505	8647842
chr14	20429813	20429854	8647842
chr14	20494019	20494067	8647842
chr9	21068006	21068050	10848607
chr17	7520607	7520634	10942770
chr1	67925041	67925068	10942770
chr17	73695040	73695086	9374541
chr11	2139936	2139969	7639703
chr1	184916221	184916248	12914528
chr4	175649783	175649813	12914529
chr4	175650944	175651026	12914529
chr4	175653284	175653325	12914529
chr4	175666422	175666513	12914529
chr4	175675714	175675787	12914529
chr4	175679674	175679704	12914529
chr4	175682129	175682169	12914529
chr1	167865992	167866032	7693674
chr8	57521753	57521785	2903436
chr3	188870904	188870949	2903436
chr14	74814951	74815007	2903436
chr22	38248080	38248109	10667576
chr6	31891276	31891343	3185540
chr14	23071809	23071877	1719379
chr16	71378561	71380251	1719379
chr16	71384654	71390115	1719379
chr16	71391426	71391530	1719379
chr16	71402974	71403440	1719379
chr16	71421178	71421262	1719379
chr16	71481130	71481364	1719379
chr16	71541868	71542365	1719379
chr16	71650002	71650035	1719379
chr8	77782582	77782774	1719379
chr8	77939156	77939199	1719379
chr15	32875131	32875172	3185542
chr6	31891249	31891297	7891680
chr6	160852090	160852152	8051057
chr6	161005297	161005359	8051057
chr6	161043164	161043237	8051057
chr6	161114847	161114920	8051057
chr2	87102506	87102536	8051057
chr2	87828662	87828698	8051057
chr2	106364916	106364971	8051057
chr19	48747326	48747708	16596326
chr3	49041757	49042120	9278455
chr8	128815945	128816007	2211718
chr10	75339385	75339416	9482739
chr10	75339385	75339418	10381567
chr2	113313571	113313625	7935442
chr6	31891219	31891298	2294402
chr6	31903415	31903493	2294402
chr11	117692798	117692833	9233811
chr1	148070779	148070820	8475055
chr1	148099373	148099414	8475055
chr2	10505825	10507350	1598217
chr6	31433068	31433100	11087747
chr1	55454213	55454275	2105456
chr15	41590465	41590493	12411430
chr5	131854277	131855640	7678055
chr11	303989	304023	7678055
chr1	27871381	27871462	7678055
chr17	77649441	77649508	10759542
chr11	100504116	100504150	1326555
chr17	35740996	35741025	1326555
chr3	25680704	25680732	12197834
chr3	197293365	197293455	2211668
chr1	16713403	16713597	2211668
chr1	16866066	16866259	2211668
chr1	16939368	16939545	2211668
chr1	17094832	17095009	2211668
chr1	142465000	142465030	2211668
chr1	144680988	144681018	2211668
chr1	145023125	145023155	2211668
chr1	145977989	145978019	2211668
chr1	146202147	146202177	2211668
chr1	146327614	146327644	2211668
chr1	147491060	147491090	2211668
chr10	75338916	75338950	9295342
chr2	1390804	1390838	1922026
chr17	29636805	29636846	11076795
chr17	39822516	39822558	9305885
chr19	47291338	47291924	1967834
chr11	119681053	119681704	1967834
chr1	165568332	165568397	1967834
chr1	165601332	165601380	1967834
chr1	165606040	165606075	1967834
chr1	165607798	165607887	1967834
[truncated: 730 more rows]
