# Supplementary material for: Text-mining assisted regulatory annotation
Source: Genome Biol. 2008 Feb 13;9(2):R31. doi: 10.1186/gb-2008-9-2-r31 (PMC2374703; doi:10.1186/gb-2008-9-2-r31)
Supplement: Additional data file 3 — The UCSC genome BED formatted file lists the chromosome, start coordinate, stop coordinate and PubMed identifier of text-extracted sequences on UCSC genome browser assemblies. [file gb-2008-9-2-r31-S3.bed]

chr13	12855405	12855438	8065334
chr13	13072135	13072165	8065334
chr2	172240870	172240910	12801994
chr3	88033298	88034734	1327537
chr3	131173868	131173905	8892228
chr4	129060997	129061031	11278409
chr9	44737715	44737752	11278409
chr12	113725369	113725411	8144891
chr18	61336786	61336835	9325159
chr9	57494751	57494779	1986235
chr6	5447222	5447252	12820900
chr12	86362676	86362711	2498646
chr11	96087147	96087322	1360646
chr14	53921088	53921125	8449897
chr9	49551489	49551554	11696550
chr4	134425053	134425134	8341710
chr4	134427381	134427503	8341710
chr17	43959177	43959286	8341710
chr17	44070860	44071424	8341710
chr17	44073079	44073136	8341710
chr17	44102719	44102884	8341710
chr17	44121573	44121747	8341710
chr17	44180245	44180353	8341710
chr17	44187798	44187958	8341710
chr17	44198285	44198718	8341710
chr16	92584340	92584421	8341710
chr7	46713822	46713869	2708350
chr14	15368765	15368800	2164682
chr5	137356956	137356986	9427542
chr7	28088021	28088093	7559666
chr18	82688825	82688871	1690988
chr6	70655272	70655306	10623825
chr16	29984999	29985028	10623825
chr17	33644477	33644637	1652422
chr17	33646781	33647960	1652422
chr2	27563777	27563952	1652422
chr2	27570622	27570757	1652422
chr2	27574323	27574451	1652422
chr2	27576228	27576364	1652422
chr2	27578214	27578297	1652422
chr2	27581548	27581681	1652422
chr1	169461605	169461748	1652422
chr1	169463963	169464146	1652422
chr1	169467907	169468035	1652422
chr1	169469185	169469322	1652422
chr1	169471116	169471201	1652422
chr1	169475799	169475944	1652422
chr3	88464665	88464699	10514508
chr3	88470430	88470464	10514508
chr19	54097640	54099571	7487893
chr6	41474206	41474734	2349098
chr6	29009780	29010375	8633022
chr6	29018960	29018996	8633022
chr6	29021164	29021200	8633022
chr10	80208262	80208306	10446911
chr16	23806221	23806263	1834659
chr3	37317758	37317792	8417328
chr12	77084391	77084433	9058381
chr12	77086129	77086167	9058381
chr5	91525243	91525437	1990282
chr12	113875335	113875479	3125419
chr6	145348608	145348648	2365680
chr5	21110586	21110672	2365680
chr5	41630394	41630480	2365680
chr5	83411420	83411506	2365680
chr1	16088802	16088888	2365680
chr9	31532481	31532530	2365680
chr9	109815632	109815704	2365680
chrX	33099689	33099764	2365680
chrX	148997346	148997395	2365680
chr11	29452949	29452989	2365680
chr11	46571264	46571350	2365680
chr17	32591324	32591409	2365680
chr15	59040612	59040698	2365680
chr13	12855407	12855435	2744462
chr13	13072135	13072165	2744462
chr11	76965962	76966562	1986236
chr1	173252806	173252912	1986236
chr1	173254314	173254471	1986236
chr12	113680202	113680232	9755173
chr12	113701766	113701797	9755173
chr12	57453027	57453073	9211870
chr4	94544520	94544623	1851295
chr15	82280025	82280079	2387871
chr8	75247914	75247946	10433980
chr15	98883162	98883205	1639068
chr15	9476871	9477448	2038316
chr7	99225294	99226309	12235161
chr5	104676199	104676297	9649510
chr12	86362631	86362992	9584171
chr1	163623783	163623811	10684974
chr1	163625032	163625063	10684974
chr14	67037128	67037160	11733514
chr8	109492103	109492670	1763063
chr6	52096109	52096149	10068641
chr5	89609349	89609379	9529146
chr8	42873633	42873667	16500425
chr9	43794365	43794438	1672442
chr17	33610895	33610924	1727488
chr17	34870963	34870992	1727488
chr12	104139374	104139403	1701020
chr12	104174806	104174835	1701020
chr12	104358132	104358161	1701020
chr5	91535986	91536016	1701020
chr4	62830792	62830821	1701020
chr4	62848682	62848711	1701020
chr2	167381276	167381623	1701020
chr9	78015522	78015661	2166952
chr9	78041998	78042137	2166952
chr9	78068395	78068448	2166952
chr9	78074867	78074935	2166952
chr9	78133948	78134089	2166952
chr2	167380096	167380135	15299028
chr11	44243408	44243440	12876285
chr11	78736086	78736120	12876285
chr9	50306076	50306110	12876285
chr6	91649566	91649596	15142033
chr8	71809515	71809738	11796707
chr5	16065429	16065458	12163028
chr12	113875354	113875416	1899229
chr7	31525873	31525902	12520165
chr7	32254522	32254551	12520165
chr4	84395387	84395416	12520165
chr1	146946112	146946144	12520165
chr8	43108455	43108485	12520165
chr12	5616599	5616628	12520165
chr11	33176704	33176733	12520165
chr17	61467014	61467046	12520165
chr12	116052275	116052307	1970570
chr11	70478627	70478705	2734297
chr2	62284557	62284607	10938089
chr1	64467140	64467218	7628390
chr1	75242512	75243687	8382796
chrX	20027120	20027366	1849903
chr17	89109205	89109235	11145741
chr2	147728349	147728401	9118802
chr6	34342452	34342485	11145742
chr13	52980564	52982323	12023274
chr3	88458959	88459035	7891679
chr3	88464662	88464736	7891679
chr3	88470428	88470501	7891679
chr7	79608338	79608384	14726448
chr3	89465235	89467184	7937772
chr8	78299165	78299266	7937772
chr13	13756611	13757727	7937772
chr10	26982957	26983076	7937772
chrX	8811751	8812446	7937772
chr18	76271049	76271168	7937772
chr6	42910196	42910222	3119226
chr6	68185881	68185907	3119226
chr16	3493056	3493082	3119226
chr6	70655343	70655376	3145404
chr12	113875435	113875464	3145404
chr12	114508180	114508208	3145404
chr3	113284901	113284941	8874496
chr5	115209361	115211104	2263635
chr5	115221021	115221214	2263635
chr5	115231516	115231801	2263635
chr11	83672139	83672273	2263635
chr12	86362645	86362702	2928331
chr5	146313738	146313765	7651384
chr5	146383577	146383604	7651384
chr11	95403796	95403832	7565756
chr15	78753913	78753944	9931450
chr11	53564136	53564178	9498775
chr11	94767984	94768013	2779548
chr10	66907643	66907888	12538520
chr15	76304476	76304854	9829985
chrX	79208617	79208790	11259421
chr7	45334856	45334916	15466854
chr7	120806481	120806510	15466854
chr6	71571314	71571343	15466854
chr6	78426650	78426679	15466854
chr6	123184769	123184798	15466854
chr4	105292420	105292449	15466854
chr3	39409200	39409229	15466854
chr3	41582548	41582577	15466854
chr3	122249021	122249050	15466854
chr3	122624993	122625022	15466854
chr3	138542153	138542182	15466854
chr2	51693326	51693355	15466854
chr2	83191233	83191262	15466854
chr2	129441625	129441654	15466854
chr2	166191671	166191700	15466854
chr9	96705281	96705310	15466854
chr8	4465785	4465814	15466854
chr13	64639250	64639279	15466854
chr11	6319198	6319227	15466854
chr10	57470992	57471021	15466854
chr17	37555516	37555545	15466854
chr15	25785031	25785060	15466854
chr14	28044921	28044950	15466854
chr19	28099719	28099748	15466854
chr18	34171912	34171941	15466854
chr6	115407117	115407162	9099735
chr1	135178146	135178175	9201991
chr6	70655242	70655313	2501761
chr15	74816721	74816777	9746780
chr15	74827421	74827479	9746780
chr15	74878324	74878382	9746780
chr15	74893029	74893087	9746780
chr15	74942699	74942755	9746780
chr15	74965414	74965466	9746780
chr15	74980244	74980287	9746780
chr15	75013880	75013926	9746780
chr15	75093111	75093165	9746780
chr1	136106233	136106418	1324403
chr6	142920945	142921305	11098147
chr9	57494748	57494782	3413062
chr19	37762873	37762946	10976925
chr8	97068193	97068366	2993866
chr12	114344857	114344899	2710122
chr12	116052274	116052307	2710122
chr3	37317567	37317596	1620122
chr6	40976305	40976479	3259318
chr6	40977840	40977872	3259318
chr6	40988922	40989030	3259318
chr6	40991876	40991970	3259318
chr6	41043028	41043170	3259318
chr6	41045568	41045620	3259318
chr6	41048329	41048467	3259318
chr6	41059623	41059730	3259318
chr6	41081350	41081400	3259318
chr6	41092531	41092629	3259318
chr6	41107825	41107980	3259318
chr5	143168935	143169346	12855690
chr8	126778096	126778129	12855690
chr16	37802843	37802876	12855690
chr1	163625140	163625648	12855690
chrX	147774588	147774621	12855690
chrX	147831147	147831180	12855690
chr13_random	132570	132601	1527023
chr12	77628972	77629001	10037687
chr10	79980249	79980309	11390978
chr12	86362672	86362727	10462507
chr15	78753913	78753944	10760565
chr7	46729236	46729273	11673270
chr5	104675337	104675366	7799957
chr7	70234441	70234497	15541767
chr12	86362675	86362704	9032301
chr11	98775789	98776740	1658797
chr2	38536505	38536605	9013759
chr4	28981910	28981959	16314414
chr11	53462146	53462176	9233810
chr19	6989379	6989414	12960079
chr5	91565804	91565841	2601711
chr9	71648331	71648487	1321336
chr9	71654864	71655099	1321336
chr9	71657043	71657515	1321336
chr9	71666629	71666826	1321336
chr9	71668636	71668711	1321336
chr9	71674546	71674627	1321336
chr9	71681665	71682326	1321336
chr9	71683753	71683834	1321336
chr9	71721211	71721347	1321336
chr9	71742549	71742582	1321336
chr9	71798974	71799076	1321336
chr9	71814199	71814273	1321336
chr9	71908240	71910179	1321336
chr13	30756011	30756039	10770796
chr5	28489137	28489196	8625814
chr7	4732187	4732219	15117948
chr6	133727976	133728008	15117948
chr5	143170455	143170487	15117948
chr4	103061585	103061617	15117948
chr9	38824924	38824956	15117948
chr8	47728061	47728093	15117948
chr8	126779399	126779431	15117948
chr13	81528371	81528403	15117948
chr11	120163804	120163836	15117948
chr17	63032641	63032673	15117948
chr16	64861024	64861056	15117948
chrX	47464339	47464368	15117948
chr6	70068751	70068784	2120037
chr6	70144885	70144924	2120037
chr6	70190599	70190638	2120037
chr6	70300921	70300960	2120037
chr6	70336658	70336697	2120037
chr6	70365142	70365181	2120037
chr6	70387690	70387729	2120037
chr10	20847653	20847700	2678098
chr1	151861904	151862280	11668179
chr12	86362673	86362701	8230424
chr9	21881079	21881113	11481336
chr17	34810552	34810729	2181276
chr14	30037250	30037316	1569934
chr12	115568097	115568139	3099286
chr12	115606693	115606794	3099286
chr12	115656385	115656486	3099286
chr12	115807430	115807483	3099286
chr12	115820291	115820392	3099286
chr12	115909278	115909389	3099286
chr12	116071453	116071506	3099286
chr12	116206263	116206374	3099286
chrX	164531361	164531393	10859305
chr19	44346955	44346991	10580438
chrX	20027145	20027210	1420363
chr7	18568360	18568556	3336366
chr14	15368771	15368799	8900181
chr5	113309936	113310329	8543177
chr4	94543039	94543091	2504580
chr2	16328369	16328636	2504580
chr8	73628069	73629605	2504580
chr8	87867632	87867742	2504580
chr10	85729844	85730358	9182717
chr1	169461713	169461741	9006910
chr13	93455924	93455965	1545788
chr2	31581775	31581805	1349742
chr14	53185317	53185689	10790370
chr11	44461601	44461636	10942392
chr7	120806753	120806784	10766845
chr4	105292148	105292179	10766845
chr3	122248747	122248778	10766845
chr9	96705007	96705038	10766845
chr11	6315911	6315942	10766845
chr11	101183574	101183977	10766845
chr17	4837105	4837136	10766845
chr19	16231795	16231826	10766845
chr18	87608841	87608872	10766845
chr6	70655320	70655353	2556265
chr7	87369182	87369215	9819381
chr4	80305381	80305413	9819381
chr17	33610876	33610910	2457903
chr17	34870977	34871011	2457903
chr7	87369276	87369308	9700169
chr16	32350556	32350657	10216289
chr2	131944655	131944684	7910946
chr16	23805150	23805182	9731698
chr2	133245496	133245525	15342482
chr2	172586092	172586121	15342482
chr6	69157051	69157078	2481271
chr6	69213987	69214014	2481271
chr6	69347093	69347120	2481271
chr6	70655322	70655357	2481271
chr11	120639879	120639912	7772036
chr10	128336543	128336903	16129691
chr9	44093332	44093532	2037597
chr9	44095105	44095166	2037597
chr5	121148229	121148258	2026593
chr5	121168143	121168172	2026593
chr4	87994130	87994169	2026593
chr8	71809238	71809268	11562371
chr10	128343724	128345927	8253814
chr7	30299251	30299279	15632058
chr3	37317761	37317795	15632058
chr9	110863709	110864259	1480183
chr9	44732403	44732438	3142692
chrX	49232094	49232130	1551910
chr13	30758119	30758261	2111015
chr8	123625795	123625969	2111015
chr8	123629680	123629867	2111015
chr8	123631596	123631685	2111015
chr8	123633179	123633258	2111015
chr8	123634272	123634323	2111015
chr8	123639326	123642395	2111015
chr8	97068207	97068290	8824273
chr13	93455256	93455303	1569952
chr8	87791998	87792041	8195185
chr16	32350641	32350671	12642588
chr6	115387056	115387717	9367890
chr5	147578457	147578510	9315659
chr8	27273950	27273980	11773448
chr5	51844143	51844171	16513826
chr3	37317757	37317793	9310836
chr2	180429410	180429448	10514493
chr2	163238505	163238534	7523862
chr2	91037773	91037825	11971958
chr8	107512201	107512230	10516284
chr8	107513469	107513532	10516284
chr11	81849316	81849357	10542218
chr11	81851708	81851742	10542218
chr2	124845235	124845263	8621642
chr2	152426553	152426611	9368060
chr18	82688764	82688795	9671582
chr10	57472915	57473069	9671582
chr3	88060265	88060484	9671582
chr11	53462156	53462186	9889198
chr13	75555770	75555825	8999965
chr5	30404334	30404547	3782103
chr10	87396563	87396641	3782103
chr11	105791182	105791252	8901568
chr7	15939803	15939845	10777687
chr7	44396073	44396199	8474451
chr2	90897750	90897786	8474451
chr2	90915909	90916194	8474451
chr15	93508176	93508213	8474450
chr8	44805768	44806075	8474450
chr11	76966327	76966386	2249772
chrX	105323846	105323903	2249772
chr2	157839523	157839561	8832580
chr5	101905549	101905590	15056733
chr7	15939815	15939845	10777688
chr11	53478193	53478236	11893731
chr1	137071498	137071528	11893733
chr9	116023944	116024038	11893733
chr1	182533617	182533667	12095687
chr18	20808308	20808340	8325367
chr12	31850934	31851552	1339296
chr1	151861394	151862302	15213229
chr2	14147042	14147079	10085160
chr12	31850891	31850937	2171781
chr3	83928641	83928671	11254708
chr11	81997260	81997507	9163346
chr8	97068202	97068251	3103216
chr11	94209036	94209066	15824121
chr13	31633525	31633555	9676429
chr1	136106796	136106834	2068103
chr19	34317826	34317856	9334258
chr14	15368772	15368799	9685410
chr6	17413781	17413845	9920903
chr2	148099616	148099652	8284209
chr9	74676018	74676052	11279202
chr7	103701810	103701840	3476205
chr11	53563731	53564142	9694515
chr12	105964108	105964139	12791684
chr11	98840319	98840351	10567217
chr13	93455891	93455921	8063775
chr6	147221062	147221104	8063775
chr11	69611842	69612488	1317551
chr7	18568521	18568554	1532229
chr5	122361520	122361550	1532229
chr5	137711873	137711904	11050012
chrX	97579919	97579953	7862137
chr5	93422255	93422964	8454640
chr11	78736932	78736978	9169456
chr12	102955870	102955959	7615829
chr10	56065272	56065311	15354864
chr10	79067593	79067637	7724598
chr15	7757333	7757977	11146111
chr11	78736089	78736126	10356322
chr10	3557641	3557685	15322094
chr8	95715469	95715515	9830047
chr10	79818297	79818338	2181401
chr1	132851832	132851861	10861063
chr11	100755891	100755921	9497331
chr7	46729297	46729336	9153323
chr12	86362670	86362706	7623850
chr7	34827848	34827882	8346250
chr2	127027474	127027553	8649402
chr10	20848227	20848287	2403925
chr1	64985457	64985502	1996107
chr1	64997746	64997791	1996107
chr1	65860720	65860763	1996107
chr5	112496064	112496118	1996106
chr1	196639493	196639543	10989198
chr14	15368770	15368799	7969156
chr3	37317664	37317719	10586058
chr10	106898874	106898903	7739551
chr12	113875398	113875444	2196446
chr17	33589423	33589453	2196446
chr17	33610899	33610932	2196446
chr17	34870955	34870988	2196446
chr17	35001956	35001991	2196446
chr17	35032707	35032742	2196446
chr17	35806747	35806780	2196446
chr2	106860546	106860855	12730328
chr17	31406531	31406617	2247086
chr10	20847863	20847892	1727489
chr2	131642318	131642346	15358521
chr6	4455267	4455308	8348960
chr5	75433216	75433314	8552100
chr3	10196488	10196521	8552100
chr7	24606071	24606102	1915300
chr3	104943574	104943618	8065313
chr16	16777810	16777861	10779354
chr11	32183600	32183643	3464831
chr11	32196417	32196460	3464831
chr11	40592292	40595782	7957050
chr11	40597227	40598909	7957050
chr10	50327588	50328153	7957050
chr16	89519564	89519651	7957050
chr16	89521161	89521226	7957050
chr16	89522758	89522823	7957050
chr15	64004943	64005302	7957050
chr7	46729275	46729306	11447215
chr8	86177921	86178017	8264627
chr15	91019737	91019768	16249184
chr6	38306347	38306384	1946404
chrX	11614219	11614256	1946404
chrX	68056340	68056377	1946404
chrX	101481733	101481770	1946404
chrX	111098291	111098328	1946404
chr13	94549173	94549210	1946404
chr12	99448212	99448249	1946404
chr12	109263470	109263980	1946404
chr11	49522510	49522547	1946404
chr10	68720566	68720603	1946404
chr17	27257588	27257625	1946404
chr15	34387770	34387808	1946404
chr15	46499811	46499872	1946404
chr5	91535960	91535995	7911235
chr3	52357150	52357179	11919188
chr3	52433183	52433215	11919188
chr5	137346133	137349588	2406566
chr5	137351451	137352549	2406566
chr5	137353936	137354174	2406566
chr5	137355659	137357672	2406566
chr17	34808214	34808473	11856733
chr17	34809794	34809832	11856733
chrX	7128196	7128619	10331989
chr15	6333855	6334153	10944463
chr16	23806221	23806263	2137455
chr16	23806226	23806257	2850259
chr9	110863758	110863786	7623814
chr9	78015620	78015661	8849333
chr9	78042096	78042137	8849333
chr9	78074894	78074935	8849333
chr9	78133950	78133992	8849333
chr15	97736653	97736790	11432806
chr11	69482256	69482478	9479000
chr10	34079088	34079121	10965899
chr3	135522463	135522506	2203532
chr3	135526729	135529046	2203532
chr3	135531227	135532450	2203532
chr3	135538892	135538930	2203532
chr3	135541107	135541219	2203532
chr3	135542511	135542546	2203532
chr3	135545562	135545639	2203532
chr3	135551037	135551076	2203532
chr3	135552716	135552747	2203532
chr3	135556263	135556337	2203532
chr3	135564041	135564076	2203532
chr3	135592916	135592988	2203532
chr2	154261297	154261340	14576826
chr6	70655293	70655351	3200827
chr14	19622832	19622901	1762914
chr2	163447471	163447505	9765260
chr2	101425358	101425386	10082526
chr11	69396269	69396375	7899088
chr10	128360717	128360798	8360188
chr16	29985935	29987443	7906273
chrY_random	10870093	10870143	1722214
chrY_random	13323096	13323146	1722214
chrX	3009683	3009733	1722214
chrX	3017960	3018010	1722214
chrX	3115122	3115172	1722214
chrX	4465683	4465733	1722214
chrX	22744973	22745023	1722214
chrX	22753220	22753270	1722214
chrX	26169219	26169269	1722214
chrX	26574925	26574975	1722214
chrX	26583121	26583171	1722214
chrX	26931225	26931275	1722214
chrX	26939417	26939467	1722214
chrX	27409098	27409148	1722214
chrX	27732892	27732942	1722214
chrX	27741087	27741137	1722214
chrX	28081472	28081522	1722214
chrX	28089664	28089714	1722214
chrX	28668795	28668845	1722214
chrX	28676986	28677036	1722214
chrX	29009586	29009636	1722214
chrX	29485223	29485273	1722214
chrX	29493413	29493463	1722214
chrX	31327235	31327285	1722214
chrX	31335425	31335475	1722214
chrX	31661399	31661449	1722214
chrX	34425138	34425188	1722214
chrX	35208831	35208881	1722214
chrX	75140326	75140376	1722214
chrX	75148644	75148694	1722214
chrX	75320330	75320385	1722214
chrX	75328610	75328660	1722214
chrX	85264455	85264505	1722214
chrX	85272706	85272739	1722214
chrX	91766287	91766337	1722214
chrX	116197071	116197121	1722214
chrX	116205325	116205375	1722214
chrX	122485740	122485790	1722214
chrX	122494042	122494092	1722214
chrX	161150988	161151038	1722214
chrX	161159175	161159225	1722214
chr13	3172350	3172400	1722214
chr13	3180623	3180673	1722214
chr13	20657911	20657961	1722214
chr13	20666168	20666218	1722214
chr13	23132765	23132815	1722214
chr13	50724470	50724520	1722214
chr13	50732658	50732708	1722214
chr13	68290753	68290786	1722214
chr13	68917941	68917976	1722214
chr13	86661091	86661141	1722214
chr13	86669337	86669387	1722214
chr13	112849498	112849548	1722214
chr13	112857748	112857798	1722214
chr12	7169146	7169196	1722214
chr12	7177153	7177203	1722214
chr12	17896568	17896620	1722214
chr12	17900940	17900992	1722214
chr12	18036284	18036336	1722214
chr12	18040656	18040708	1722214
chr12	23055567	23055600	1722214
chr12	23063799	23063832	1722214
chr12	23088189	23088239	1722214
chr12	23092809	23092859	1722214
chr12	23601407	23601457	1722214
chr12	24421688	24421738	1722214
chr12	24429943	24429993	1722214
chr12	24439174	24439224	1722214
chr12	24670098	24670148	1722214
chr12	24674623	24674673	1722214
chr11	40977828	40977878	1722214
chr11	47262714	47262764	1722214
chr11	47270976	47271026	1722214
chr11	75173503	75173553	1722214
chr11	75181733	75181783	1722214
chr10	4258034	4258084	1722214
chr10	4266282	4266332	1722214
chr10	55324932	55324982	1722214
chr17	32790742	32790792	1722214
chr17	39075050	39075100	1722214
chr16	7785281	7785331	1722214
chr16	90966441	90966515	1722214
chr16	93711301	93711351	1722214
chr15	14818325	14818375	1722214
chr15	14823347	14823397	1722214
chr15	32814261	32814311	1722214
chr15	32822376	32822426	1722214
chr15	48999398	48999431	1722214
chr15	49007610	49007643	1722214
chr15	89789277	89789327	1722214
chr14	37020437	37020492	1722214
chr14	37028669	37028719	1722214
chr14	39035000	39035050	1722214
chr14	88457370	88457420	1722214
chr14	93991712	93991762	1722214
chr19	3247630	3247680	1722214
chr19	5315958	5316008	1722214
chr18	6346818	6346868	1722214
chr18	24695015	24695065	1722214
chr18	42609937	42609987	1722214
chr18	74384430	74384480	1722214
chr18	74392645	74392695	1722214
chr18	86326694	86326744	1722214
chr18	86334965	86335015	1722214
chr7	10085931	10085981	1722214
chr7	10354049	10354082	1722214
chr7	13631318	13631368	1722214
chr7	20202464	20202514	1722214
chr7	20210639	20210689	1722214
chr7	21397582	21397632	1722214
chr7	21405749	21405799	1722214
chr7	22620775	22620825	1722214
chr7	22628942	22628992	1722214
chr7	42162234	42162283	1722214
chr7	42172197	42172248	1722214
chr7	42288598	42288648	1722214
chr7	56555120	56555170	1722214
chr7	56788445	56788478	1722214
chr7	56796666	56796699	1722214
chr7	86481797	86481830	1722214
chr7	104697627	104697677	1722214
chr7	106162553	106162603	1722214
chr7	106170815	106170848	1722214
chr6	10346850	10346900	1722214
chr6	10870104	10870154	1722214
chr6	10878373	10878423	1722214
chr6	19594162	19594212	1722214
chr6	19602448	19602498	1722214
chr6	37677445	37677495	1722214
chr6	37714374	37714407	1722214
chr6	60354538	60354596	1722214
chr6	129770051	129770101	1722214
chr6	129778244	129778294	1722214
chr6	149181491	149181541	1722214
chr6	149315601	149315651	1722214
chr5	6489487	6489534	1722214
chr5	6497763	6497809	1722214
chr5	10627434	10627484	1722214
chr5	10635523	10635573	1722214
chr5	40980943	40980993	1722214
chr5	58606236	58606286	1722214
chr5	58614422	58614472	1722214
chr5	76673818	76673868	1722214
chr5	94676967	94677017	1722214
chr5	110132629	110132676	1722214
chr4	3016162	3016212	1722214
chr4	21052314	21052364	1722214
chr4	39044180	39044230	1722214
chr4	39052460	39052506	1722214
chr4	90366958	90367008	1722214
chr4	90374761	90374811	1722214
chr4	120664481	120664531	1722214
chr4	142945743	142945793	1722214
chr4	142954024	142954074	1722214
chr4	143285448	143285498	1722214
chr4	143293672	143293722	1722214
chr4	143351271	143351321	1722214
chr4	143359490	143359540	1722214
chr3	3241274	3241324	1722214
chr3	3249537	3249587	1722214
chr3	10857776	10857826	1722214
chr3	12567506	12567556	1722214
chr3	12571905	12571955	1722214
chr3	33945159	33945209	1722214
chr3	106717674	106717724	1722214
chr2	7527752	7527802	1722214
chr2	67930630	67930680	1722214
chr2	67938792	67938842	1722214
chr2	68347341	68347387	1722214
chr2	68356904	68356950	1722214
chr2	84699422	84699472	1722214
chr2	84707729	84707779	1722214
chr2	85819243	85819295	1722214
chr2	85823908	85823960	1722214
chr2	147154879	147154929	1722214
chr2	181848744	181848794	1722214
chr2	181857002	181857052	1722214
chr1	3166624	3166674	1722214
chr1	8835489	8835539	1722214
chr1	27450634	27450684	1722214
chr1	85016324	85016374	1722214
chr1	85024599	85024649	1722214
chr1	87299789	87299839	1722214
chr1	114428567	114428617	1722214
chr1	147958427	147958477	1722214
chr1	157306337	157306370	1722214
chr9	4855448	4855498	1722214
chr9	7407082	7407131	1722214
chr9	7415343	7415393	1722214
chr9	11773779	11773829	1722214
chr9	17995539	17995589	1722214
chr9	21977708	21977758	1722214
chr9	122696573	122696623	1722214
chr8	4959297	4959347	1722214
chr8	20164969	20165002	1722214
chr8	20173229	20173262	1722214
chr8	20181489	20181522	1722214
chr8	28769711	28769761	1722214
chr8	28777978	28778011	1722214
chr8	75759229	75759279	1722214
chr8	75767504	75767554	1722214
chr5_random	345218	345268	1722214
chr5_random	353511	353561	1722214
chr5_random	2061321	2061371	1722214
chr5_random	2907786	2907836	1722214
chr11	69396553	69396580	8441640
chr8	70421336	70421372	12904181
chr8	70422668	70422702	12904181
chr8	95715465	95715494	16079501
chr13	48677006	48678457	7669690
chr2	62284543	62284592	10567552
chr17	45496858	45496893	9113979
chr2	113744277	113744418	2552286
chr14	30040519	30040552	2753913
chr3	88464656	88464702	14634012
chr3	88470423	88470467	14634012
chr17	33589423	33589453	3501825
chr17	33610899	33610931	3501825
chr17	34870956	34870988	3501825
chr17	35001959	35001991	3501825
chr17	35032710	35032742	3501825
chr17	35806747	35806779	3501825
chr11	94936170	94936217	10473625
chr16	15800733	15800853	9528783
chr2	154260940	154261469	7958837
chr10	92678683	92679911	7958835
chr10	92684495	92684612	7958835
chr10	92694678	92695473	7958835
chr10	92714567	92714777	7958835
chr10	92740547	92740689	7958835
chr9	77845411	77845447	8962155
chr6	122708372	122708403	15054091
chr6	69157052	69157080	2107525
chr6	69213988	69214016	2107525
chr6	69347094	69347122	2107525
chr6	70655272	70655356	2107525
chr8	71809512	71809738	15755745
chr5	91525400	91525435	7523856
chr5	91565756	91565785	7523856
chr9	45687004	45687060	14654367
chr16	18940692	18940773	2116989
chr16	19092810	19093359	2116989
chr17	33589424	33589463	8413217
chr17	33610900	33610939	8413217
chr17	34870937	34870987	8413217
chr17	35001951	35001990	8413217
chr17	35032702	35032741	8413217
chr17	35806748	35806787	8413217
chr14	15368771	15368799	8413217
chr15	101094619	101094686	8413214
chr19	34321287	34321853	2398068
chr14	72059964	72059993	10330185
chr7	18566378	18566430	7969181
chr7	18569429	18569630	7969181
chr5	91547710	91547739	9614204
chr3	30143758	30143790	8557637
chr7	24801415	24801450	2011512
chr5	91525364	91525437	1875930
chr5	91536003	91536054	1875930
chr4	44737695	44738377	10662641
chr1	137869063	137869092	12407098
chr5	147585147	147585174	9252422
chr16	23806221	23806252	2147227
chr9	32483529	32483756	2163347
chr16	23806221	23806263	2898727
chr12	86362675	86362712	2147223
chr7	18568409	18568449	2163343
chr16	23806224	23806260	7926024
chr11	69403129	69403157	14707287
chr12	86362491	86362522	8506157
chr12	31850900	31850935	1850696
chr2	109475449	109475487	12114522
chr11	70435389	70435612	8464921
chr11	78736932	78736990	7508926
chr11	69561763	69562338	9151733
chr6	92210104	92210244	10537125
chr7	109852584	109852907	10657238
chr6	41045108	41045728	2557542
chr6	41050929	41051019	2557542
chr6	41059680	41059770	2557542
chr2	147056498	147057506	1889089
chr3	101733720	101733827	1324413
chrX	7128568	7128597	12045237
chr5	30343756	30343798	12177065
chr18	20808310	20808340	9668124
chr12	113712845	113713747	1401921
chr6	70655322	70655353	8268924
chr4	124154605	124154641	8948648
chr11	9017788	9017822	11559567
chr5	93403445	93403483	12403783
chr9	49551485	49551548	7910552
chr3	28888904	28889034	8544849
chr17	46016862	46016889	2108863
chr1	82171130	82171170	8544845
chr9	50505293	50505415	15522290
chr17	33589422	33589465	2540425
chr17	33610898	33610942	2540425
chr17	34870943	34870989	2540425
chr17	35001948	35001992	2540425
chr17	35032699	35032743	2540425
chr17	35047044	35047084	2540425
chr17	35077933	35077979	2540425
chr17	35806746	35806791	2540425
chr15	78322201	78322469	15752766
chr2	163441548	163441592	1881892
chr7	41898471	41899356	7862144
chr7	51614715	51615599	7862144
chr7	89482897	89482927	7862144
chr7	100635009	100635893	7862144
chr6	22654269	22654299	7862144
chr6	83840154	83841038	7862144
chr6	84777897	84778787	7862144
chr6	91394386	91394416	7862144
chr6	125127878	125127908	7862144
chr6	128167883	128168852	7862144
chr5	13048556	13049440	7862144
chr5	96102015	96102899	7862144
chr5	106103120	106104004	7862144
chr4	57465124	57466008	7862144
chr4	83576985	83577015	7862144
chr4	84395390	84395420	7862144
chr4	91343803	91344687	7862144
chr3	52700763	52701647	7862144
chr3	61549905	61549935	7862144
chr3	79003184	79004068	7862144
chr3	122222334	122223218	7862144
chr3	139586765	139587649	7862144
chr3	142899996	142900880	7862144
chr2	11327000	11327884	7862144
chr2	28755734	28756618	7862144
chr2	43340523	43341407	7862144
chr2	146446256	146446286	7862144
chr2	149434615	149435499	7862144
chr2	151065448	151065478	7862144
chr2	152427791	152428488	7862144
chr1	12551452	12551482	7862144
chr1	13771214	13771244	7862144
chr1	15254130	15254160	7862144
chr1	102112597	102112627	7862144
chr1	182163963	182163993	7862144
chr18	54109689	54110579	7862144
chr9	51324882	51324912	7862144
chr9	51376165	51376195	7862144
chr9	75479679	75479709	7862144
chr8	43107602	43107632	7862144
chr8	60442443	60443327	7862144
chr8	78301707	78302591	7862144
chr8	94578591	94578621	7862144
chr8	95605172	95606056	7862144
chr13	17606087	17606117	7862144
chr13	94394533	94394563	7862144
chr13	98558423	98558453	7862144
chr13	99502369	99503240	7862144
chr12	5616602	5616632	7862144
chr12	15753646	15753676	7862144
chr12	70840066	70840096	7862144
chr12	82292039	82292069	7862144
chr11	4464477	4464507	7862144
chr11	17873911	17873941	7862144
chr11	20235132	20236016	7862144
chr11	26686632	26687516	7862144
chr11	33176707	33176737	7862144
chr11	63128622	63128652	7862144
chr11	99495075	99495105	7862144
chr10	13580962	13580991	7862144
chr10	33498884	33498914	7862144
chr10	39701281	39701311	7862144
chr17	14510585	14510615	7862144
chr17	25054329	25054359	7862144
chr17	61466363	61466393	7862144
chr15	4833188	4833218	7862144
chr15	12519613	12520497	7862144
chr15	18109329	18109359	7862144
chr15	93024774	93025660	7862144
chr14	10074300	10075184	7862144
chr14	47331430	47331460	7862144
chr14	102256261	102257125	7862144
chr19	40266542	40266572	7862144
chrX	76446687	76447571	7862144
chrX	84824888	84824917	7862144
chrX	111575955	111575985	7862144
chrX	116277653	116277683	7862144
chrX	147286083	147286965	7862144
chr11	68915207	68915237	12483227
chr2	164639182	164639220	16166639
chr12	113875362	113875392	2068097
chr15	101094792	101094846	7969116
chr6	52133966	52134176	2565857
chr11	96119436	96119750	2565857
chr6	71192163	71192201	15890826
chr7	51614689	51614718	12972592
chr7	100635890	100635919	12972592
chr6	83841035	83841064	12972592
chr6	91394360	91394389	12972592
chr5	13049437	13049466	12972592
chr5	28869330	28869359	12972592
chr5	96101989	96102018	12972592
chr5	106104001	106104030	12972592
chr4	57466005	57466034	12972592
chr4	91344684	91344713	12972592
chr3	122223215	122223244	12972592
chr3	142899970	142899999	12972592
chr2	28756615	28756644	12972592
chr2	43341404	43341433	12972592
chr2	149434589	149434618	12972592
chr2	160946895	160946924	12972592
chr1	15255008	15255037	12972592
chr1	182164856	182164885	12972592
chr9	51324856	51324885	12972592
chr9	113379040	113379069	12972592
chr8	35791338	35791367	12972592
chr8	60442417	60442446	12972592
chr8	78302588	78302617	12972592
chr8	95606053	95606082	12972592
chr13	99503237	99503266	12972592
chr12	50717875	50717904	12972592
chr11	20236013	20236042	12972592
chr11	63129503	63129532	12972592
chr10	33498911	33498940	12972592
chr15	4832308	4832337	12972592
chr15	12519587	12519616	12972592
chr14	10075181	10075210	12972592
chr19	16344789	16344818	12972592
chrX	12483975	12484004	12972592
chrX	76447568	76447597	12972592
chr2	102702389	102702429	10657993
chr11	98584304	98584335	12150932
chr11	98589151	98589199	12150932
chr10	84581012	84581043	12150932
chr3	94476562	94476591	12150932
chr2	92213483	92213532	12150932
chr9	78015471	78015501	15155840
chr9	78041947	78041977	15155840
chr9	78068344	78068374	15155840
chr9	78134110	78134140	15155840
chr17	33589362	33589817	3510743
chr17	33610692	33611369	3510743
chr17	34870572	34871119	3510743
chr17	34906604	34906783	3510743
chr17	34987031	34987633	3510743
chr17	35001576	35002052	3510743
chr17	35032549	35032803	3510743
chr17	35046695	35047148	3510743
chr17	35790654	35790691	3510743
chr17	35806743	35806790	3510743
chr7	46244212	46244242	8127707
chr5	16065673	16065702	7935420
chr16	23806222	23806263	2564850
chr6	122821684	122821919	16854466
chr11	100724804	100724845	11438543
chr11	100727322	100727361	11438543
chr13	55339730	55339779	12444919
chr11	54093064	54093105	8289796
chrX	20027114	20027144	9478976
chr17	35113681	35114128	8289793
chr12	86362675	86362704	1922053
chr2	127817488	127817521	16162916
chr7	105441520	105441574	7800475
chr7	105448137	105448378	7800475
chr9	18051052	18051105	7800475
chr1	136106263	136106470	10548518
chrX	164531361	164531392	16595692
chr9	45687017	45687057	9545312
chr6	68946741	68946794	3537963
chr6	69041093	69041146	3537963
chr6	69115022	69115075	3537963
chr6	69157044	69157097	3537963
chr6	69173349	69173399	3537963
chr6	69198073	69198124	3537963
chr6	69213980	69214033	3537963
chr6	69235024	69235077	3537963
chr6	69308133	69308186	3537963
chr6	69330005	69330055	3537963
chr6	69347086	69347139	3537963
chr6	69368402	69368455	3537963
chr6	69537462	69537512	3537963
chr6	69561843	69561892	3537963
chr12	114380256	114380293	3537963
chr12	114442777	114442823	3537963
chr12	114508147	114508198	3537963
chr12	115130944	115130981	3537963
chr12	115156960	115156997	3537963
chr12	115194585	115194638	3537963
chr12	115299502	115299555	3537963
chr12	115362911	115362964	3537963
chr2	28437363	28437397	11696536
chr16	10699184	10700012	11696536
chr16	87618776	87618809	9565602
chr17	33611945	33611997	7984430
chr17	35000757	35000789	7984430
chr17	35045857	35045889	7984430
chr17	35076933	35076965	7984430
chr5	8897866	8900457	8877103
chr10	61524837	61524867	10825208
chr10	61527575	61527605	10825208
chr6	108626135	108626168	14581485
chr11	68914963	68914995	14581485
chr10	66933148	66933181	8483478
chr12	86362677	86362712	8483478
chr18	34987075	34987125	8483478
chr7	109913092	109913392	11500387
chr1	74833834	74833863	15538371
chr1	97497672	97498061	9516473
chr5	147580550	147580997	7907546
chr5	147584725	147585523	7907546
chr11	96121128	96121172	7907546
chr15	102838905	102838963	7907546
chr15	102863817	102863869	7907546
chr16	23806259	23806295	7907546
chr5	75856697	75856747	8695840
chr15	97830430	97830470	10825206
chr3	138464665	138464701	8756633
chrX	58046027	58046063	8756633
chr7	32068072	32068100	11340077
chr7	33021287	33021315	11340077
chr7	35943485	35943513	11340077
chr7	41898900	41898928	11340077
chr7	51615143	51615171	11340077
chr7	67656832	67656860	11340077
chr7	72863210	72863238	11340077
chr7	89483314	89483342	11340077
chr7	100635437	100635465	11340077
chr6	18095167	18095195	11340077
chr6	22653843	22653871	11340077
chr6	83840582	83840610	11340077
chr6	91394814	91394842	11340077
chr6	93103035	93103063	11340077
chr6	94786420	94786448	11340077
chr6	125128524	125128552	11340077
chr6	128168396	128168424	11340077
chr5	13048984	13049012	11340077
chr5	16020545	16020573	11340077
chr5	96102443	96102471	11340077
chr5	106103548	106103576	11340077
chr5	108386069	108386097	11340077
chr4	41357701	41357729	11340077
chr4	57465552	57465580	11340077
chr4	82665651	82665679	11340077
chr4	83576559	83576587	11340077
chr4	84394958	84394986	11340077
chr4	91344231	91344259	11340077
chr4	128371236	128371264	11340077
chr3	8599115	8599143	11340077
chr3	14488377	14488405	11340077
chr3	14950850	14950878	11340077
chr3	36055858	36055886	11340077
chr3	52701191	52701219	11340077
chr3	61550334	61550362	11340077
chr3	79003612	79003640	11340077
chr3	121172660	121172688	11340077
chr3	122222762	122222790	11340077
chr3	125034829	125034857	11340077
chr3	139587193	139587221	11340077
chr3	142900424	142900452	11340077
chr2	11327428	11327456	11340077
chr2	28756162	28756190	11340077
chr2	43340951	43340979	11340077
chr2	45631918	45631946	11340077
chr2	56895567	56895595	11340077
chr2	81923535	81923563	11340077
chr2	104338709	104338737	11340077
chr2	146446685	146446713	11340077
chr2	149435042	149435070	11340077
chr2	151065882	151065910	11340077
chr2	160946436	160946464	11340077
chr2	162674240	162674268	11340077
chr1	13771642	13771670	11340077
chr1	15254558	15254586	11340077
chr1	52448315	52448343	11340077
chr1	182164391	182164419	11340077
chr18	23360040	23360068	11340077
chr18	56098088	56098116	11340077
chr18	89668694	89668722	11340077
chr9	45587468	45587496	11340077
chr9	51755184	51755212	11340077
chr8	37841689	37841717	11340077
chr8	43108024	43108052	11340077
chr8	47754033	47754061	11340077
chr8	53777747	53777775	11340077
chr8	66670675	66670703	11340077
chr8	78302135	78302163	11340077
chr8	95605600	95605628	11340077
chr8	100455260	100455288	11340077
chr13	20712385	20712413	11340077
chr13	98558850	98558878	11340077
chr13	99502796	99502824	11340077
chr12	5616170	5616198	11340077
chr12	13778754	13778782	11340077
chr12	15754079	15754107	11340077
chr12	70839622	70839650	11340077
chr12	72765419	72765447	11340077
chr12	82291607	82291635	11340077
chr11	3852158	3852186	11340077
chr11	4464070	4464098	11340077
chr11	17874340	17874368	11340077
chr11	20235560	20235588	11340077
chr11	26687060	26687088	11340077
chr11	48578522	48578550	11340077
chr11	63129050	63129078	11340077
chr11	79188004	79188032	11340077
chr11	99494649	99494677	11340077
chr11	108975822	108975850	11340077
chr10	22481183	22481211	11340077
chr10	33498458	33498486	11340077
chr10	39701715	39701743	11340077
chr10	43510079	43510107	11340077
chr10	44694958	44694986	11340077
chr10	126716524	126716552	11340077
chr17	61466791	61466819	11340077
chr17	79163004	79163032	11340077
chr16	9958744	9958772	11340077
chr15	12520041	12520069	11340077
chr15	43047769	43047797	11340077
chr15	84694507	84694535	11340077
chr15	93025204	93025232	11340077
chr14	10074728	10074756	11340077
chr14	47331004	47331032	11340077
chr14	102256689	102256717	11340077
chr19	16345220	16345248	11340077
chr19	25863452	25863480	11340077
chr19	40266122	40266150	11340077
chr19	46728128	46728156	11340077
chrX	76447115	76447143	11340077
chrX	84825316	84825344	11340077
chrX	111576383	111576411	11340077
chrX	135023391	135023419	11340077
chrX	137121172	137121200	11340077
chrX	147286510	147286538	11340077
chrX	148744323	148744351	11340077
chr7	24606069	24606218	12446773
chr12	113713039	113713078	10748032
chr1	173050697	173050731	9295294
chr18	36852669	36852801	1383228
chr2	62284546	62284588	9372951
chr6	85417666	85417702	10561509
chr5	130102072	130102109	10561509
chr3	88383090	88383129	10561509
chr11	22890632	22890669	10561509
chr10	116467502	116467538	10561509
chr17	12759732	12759768	10561509
chr16	87384799	87384835	10561509
chr15	31546066	31546480	10561509
chr12	86368563	86368595	10037443
chr9	45686921	45687188	9121477
chr5	30343758	30343787	9535723
chr8	71809363	71809400	9535723
chr15	74683441	74683480	2783417
chr2	155442606	155442644	10777534
chr13	27064876	27064908	9717847
chr15	85410289	85410319	11914369
chr14	30038416	30038468	8114720
chr7	3538563	3538594	8798433
chr7	3859546	3859577	8798433
chr7	25430522	25430560	8798433
chr17	34870980	34871010	1986360
chr7	46583869	46583914	8007954
chr11	78736003	78736032	8649986
chr15	97830452	97830489	9614106
chr2	101425472	101425503	10845919
chr7	28059498	28059529	8961261
chr9	86493186	86493221	1314168
chr11	54093149	54093179	7623820
chr17	35114028	35114070	8152920
chr12	86362670	86362705	2062642
chr3	145584297	145585034	2062642
chr3	145586517	145589421	2062642
chr12	104139374	104139661	2836860
chr12	104174806	104175094	2836860
chr12	104229502	104229533	2836860
chr12	104358132	104358161	2836860
chr5	91535984	91536015	2836860
chr18	20806563	20806636	2836860
chr5	121148229	121148258	2542764
chr5	121168143	121168172	2542764
chr12	91806440	91806470	7997232
chrX	7133613	7133659	9089398
chr2	73619656	73619758	2529117
chr16	23806224	23806260	2529117
chr6	68684617	68684724	6425835
chr6	68698141	68698686	6425835
chr6	68736759	68737358	6425835
chr6	68840000	68840564	6425835
chr6	68890968	68891062	6425835
chr6	68920338	68921728	6425835
chr6	68946141	68946963	6425835
chr6	68972552	68973158	6425835
chr6	68989285	68990099	6425835
chr6	69040491	69041384	6425835
chr6	69085698	69087114	6425835
chr6	69114421	69115312	6425835
chr6	69127163	69128068	6425835
chr6	69156434	69157335	6425835
chr6	69172740	69173640	6425835
chr6	69197464	69198364	6425835
chr6	69213370	69214271	6425835
chr6	69234414	69235314	6425835
chr6	69272068	69272593	6425835
chr6	69307547	69308424	6425835
chr6	69329407	69330297	6425835
chr6	69346488	69347377	6425835
chr6	69367798	69368693	6425835
chr6	69392781	69393073	6425835
chr6	69429835	69430439	6425835
chr6	69473954	69475278	6425835
chr6	69505555	69506447	6425835
chr6	69516875	69517762	6425835
chr6	69536855	69537753	6425835
chr6	69561245	69562130	6425835
chr6	69578404	69578943	6425835
chr6	69610987	69612347	6425835
chr6	69630362	69630940	6425835
chr6	70652142	70652210	6425835
chr9	54560093	54560196	10714763
chr3	19885848	19887595	11278361
chr2	181294771	181294837	11890680
chr16	14204867	14204896	9529161
chr16	14206006	14206115	9529161
chr16	15801942	15802019	1714459
chr19	25572693	25572730	11870074
chr11	83478593	83478783	7835696
chr12	109901105	109901145	9822638
chr11	78736047	78736116	7520478
chr10	60693068	60693125	8871649
chr3	10166295	10166330	10629058
chr3	10190983	10191043	10629058
chr13	42174356	42175365	1694016
chr13	42178530	42178635	1694016
chr13	42192407	42192904	1694016
chr13	42194361	42195998	1694016
chr5	126371778	126372395	1694016
chr10	13829637	13829679	1694016
chr3	142601284	142602903	1694016
chrX	92424645	92425011	1694016
chr12	31850891	31850939	2556699
chr2	172795579	172795617	7532283
chr4	140282527	140282656	16321658
chr11	69764186	69765140	2404278
chr11	78736811	78736954	9164945
chr12	86362675	86362716	12137955
chr2	133243977	133244008	12511606
chr12	113787245	113787280	8089482
chr17	33897270	33897310	8089482
chr5	107965132	107965162	15131254
chr5	107966946	107966977	15131254
chr7	18568531	18568560	9614136
chr12	113875209	113875260	9614136
chr11	67052883	67053961	9614136
chr17	34470750	34470826	2174104
chr9	57494749	57494781	2174107
chr3	68778500	68778530	11602633
chr6	92210030	92210058	8910392
chr6	92212007	92212036	8910392
chr2	76161191	76162902	9166696
chr9	110863758	110863788	1584212
chr4	88312923	88312952	1614874
chr9	54562792	54562841	9092560
chr17	25093747	25093807	8839840
chr6	65067755	65067784	10998423
chr9	86492889	86493178	2332433
chr9	107764658	107765245	9467940
chr3	159534366	159534406	12759335
chr8	119981734	119981808	12759335
chr4	63533051	63537026	7534412
chr1	151860747	151860789	10859338
chr6	4455593	4455637	2072909
chr4	15808178	15808216	8464915
chr9	21713832	21713868	1650452
chrX	7116697	7116727	1650452
chr1	172895950	172895985	8070412
chr12	17570230	17570438	1650455
chr3	28888878	28888913	15886523
chr12	113875218	113875262	2357966
chr3	135628873	135628907	9190210
chr2	105465566	105465607	12962539
chr6	134199218	134199263	9009269
chr11	106130522	106130913	2508087
chr19	43579561	43579614	10527950
chr5	91535981	91536012	10527950
chr8	87866666	87866694	8537375
chr11	65087251	65087284	14645532
chr2	104927051	104927087	9336463
chr9	21881604	21881649	15563837
chr6	41043106	41043146	12082086
chr17	33955130	33955170	2564635
chr18	43863434	43863477	7935489
chr3	89222379	89222424	1315961
chr16	18515177	18515212	12533514
chr7	46243934	46243963	12135926
chr16	23806221	23806263	9832447
chr9	53991723	53991761	9832447
chr8	93960201	93960321	10760507
chr2	83525256	83525288	10899572
chr12	86362670	86362704	11279108
chr9	45687017	45687189	11279108
chr15	102815626	102815660	9860988
chr6	122673019	122673057	15743839
chr11	53460767	53460830	8052653
chr3	37317765	37317795	7815567
chr5	104410880	104410914	15292199
chr1	72808169	72808198	11978764
chr5	91525400	91525436	8455618
chr8	97068302	97068335	3371659
chr14	53032877	53033063	8417120
chr19	39339059	39339105	15155833
chr11	100150361	100150496	15292219
chr12	113875209	113875262	2143023
chr8	77980068	77980098	10821856
chr7	34758869	34759579	1709121
chr7	34765225	34765304	1709121
chr11	98517240	98517282	1709121
chr11	117785319	117785367	10821852
chr12	8797292	8797321	8647862
chr2	26022960	26023284	7708713
chr2	26024982	26025025	7708713
chr17	56913368	56913420	1590761
chr18	5705041	5705226	7935395
chr18	5748702	5748854	7935395
chr18	5766261	5768013	7935395
chr18	5770384	5770456	7935395
chr18	5772921	5774892	7935395
chr18	82688764	82688797	1379237
chr12	113725300	113725411	1922063
chr17	33897271	33897383	1922063
chr6	70655311	70655364	1922063
chr10	75304093	75304140	12083786
chr6	103929892	103930362	1967980
chr4	124160870	124160929	1967980
chr3	3814640	3815822	1967980
chr3	129425688	129426847	1967980
chr2	18070878	18070935	1967980
chr1	42642750	42642809	1967980
chr1	161130490	161130863	1967980
chr1	167734340	167734399	1967980
chr9	45912366	45912537	1967980
chrX	49123967	49124378	1967980
chrX	138022310	138022583	1967980
chr13	78488859	78489006	1967980
chr17	35114103	35114536	1967980
chr17	35117153	35118822	1967980
chr14	15898868	15899489	1967980
chr5	93424229	93424259	9169460
chr5	143171910	143171940	1425594
chr1	72808042	72808222	7476973
chr11	98517240	98517364	1691438
chr17	33897320	33897361	1691438
chr8	97068089	97068120	9854025
chr11	106118005	106118034	3561414
chr19	45794029	45794485	10026229
chr19	10045617	10045708	8051121
chr16	42260014	42260042	8703010
chr12	3954578	3954608	7902581
chr3	37317568	37317597	7902581
chr16	23806224	23806252	1824920
chr8	87866699	87866741	8265655
chr8	87868841	87868887	8265655
chr2	11559184	11559294	10082534
chr10	20847628	20848108	8683983
chr3	80999455	80999483	11256962
chr4	62830852	62830882	8417341
chr4	4066006	4066034	1827203
chr9	57494749	57494781	2160969
chr7	144670749	144670781	10669750
chr2	129062603	129062632	1630455
chr5	93424173	93424204	7730628
chr18	34989184	34989285	2496302
chr6	85477484	85477552	2496302
chr10	66931538	66933967	2496302
chr10	66935018	66936588	2496302
chr14	68814682	68814794	2496302
chr7	100366077	100366121	10333481
chr7	100367250	100367300	10333481
chr7	87369182	87369306	10707962
chr12	113875195	113875343	3019664
chr8	26983469	26984665	1312839
chr8	3694204	3694256	8977198
chr8	73627360	73627975	1714380
chr10	82179842	82180616	1698608
chr10	82182229	82182364	1698608
chr10	82184841	82184895	1698608
chr10	82186500	82186594	1698608
chr10	82191631	82191714	1698608
chr10	82193799	82193936	1698608
chr17	47853528	47854911	1698608
chr17	47856870	47859122	1698608
chr17	47866011	47866148	1698608
chr17	47875191	47875254	1698608
chr18	82688931	82688970	1698607
chr12	77323391	77323422	14766014
chr15	88848026	88848126	12754203
chr11	96133654	96134849	7969151
chr2	26738275	26738484	1996091
chr12	86362674	86362704	2493627
chr6	4455387	4455417	2019574
chr11	94751574	94752273	2019574
chr5	89839308	89839533	15548386
chr8	97068207	97068238	10096565
chr8	83388451	83389772	8690723
chr8	89614668	89614698	14985507
chr15	38519948	38519977	14985507
chrX	159414901	159414931	14985507
chrX	159418071	159418353	14985507
chr8	77985762	77985790	7929191
chr1	66868620	66868649	7721942
chr8	107736165	107736201	16527247
chr14	53185362	53185593	2524381
chr11	44456142	44456435	12077253
chr16	16777810	16777842	12077253
chr8	87792031	87792079	7682653
chr8	87795040	87795392	7682653
chr11	69406865	69406896	11919084
chr12	14520677	14520705	15589317
chr10	94842340	94842368	15589317
chr15	74813843	74813871	15589317
chr11	78315407	78315439	11997100
chr1	133107821	133107866	15939554
chr8	27273863	27273894	16109738
chr12	114935221	114935265	7499271
chr12	114981056	114981115	7499271
chr12	114986580	114986620	7499271
chr12	115031654	115031718	7499271
chr12	115094657	115094721	7499271
chr12	115113957	115114011	7499271
chr12	115124833	115124892	7499271
chr12	115156735	115156789	7499271
chr12	115184332	115184386	7499271
chr12	115411466	115411555	7499271
chr12	115439193	115439249	7499271
chr12	115567833	115567914	7499271
chr12	115579468	115579522	7499271
chr12	115593572	115593661	7499271
chr12	115606488	115606578	7499271
chr12	115641760	115641804	7499271
chr12	115656180	115656270	7499271
chr12	115783167	115783248	7499271
chr12	115792630	115792684	7499271
chr12	115807225	115807314	7499271
chr12	115820070	115820159	7499271
chr12	115834780	115834842	7499271
chr12	115894502	115894564	7499271
chr12	115909084	115909173	7499271
chr12	115943710	115943774	7499271
chr12	115955630	115955720	7499271
chr12	116041195	116041259	7499271
chr12	116052025	116052089	7499271
chr12	116071246	116071312	7499271
chr12	116139974	116140036	7499271
chr12	116190298	116190360	7499271
chr12	116206069	116206159	7499271
chr12	116238679	116238743	7499271
chr12	116250733	116250823	7499271
chr12	116295974	116296030	7499271
chr12	116309960	116310014	7499271
chr12	116336182	116336245	7499271
chr12	116360429	116360493	7499271
chr12	116368364	116368428	7499271
chr12	116400623	116400687	7499271
chr12	116448113	116448167	7499271
chr12	116457746	116457835	7499271
chrX	6930809	6930883	1732746
chr1	77405308	77405349	9425139
chr2	104927480	104927514	9572484
chr12	104139349	104139711	2835657
chr12	104174783	104175144	2835657
chr12	104229223	104229583	2835657
chr12	104264774	104265134	2835657
chr12	104306111	104306471	2835657
chr12	104358109	104358469	2835657
chr9	109977127	109977179	16288722
chr11	117784319	117784347	16055089
chr7	119936637	119936667	1944285
chr7	26015815	26015923	15115437
chr7	26543961	26544069	15115437
chr6	52134627	52134846	10075847
chr11	53462119	53462152	8674125
chr12	86362654	86362945	8547224
chr7	18568360	18568567	8474439
chr12	86362674	86362703	1508214
chr3	37317570	37317599	8920856
chr3	37317767	37317796	1740667
chr18	20808310	20808338	9278450
chr5	30404403	30404433	2041767
chr8	95715469	95715515	9278454
chrX	145890537	145890592	17038566
chr13	15805218	15805248	9645703
chr13	15808167	15808197	9645703
chr3	88459030	88459063	12551949
chr3	88464736	88464769	12551949
chr3	88470501	88470534	12551949
chr17	16374737	16374767	10488087
chr2	162764102	162764132	10488087
chr17	31406531	31406588	3170605
chr15	102814722	102814982	8575334
chr11	4139834	4140014	8605875
chr16	87588033	87588301	11530014
chr10	106896028	106896057	11782449
chr17	39672035	39672210	8441629
chr10	80208260	80208289	10913126
chr9	57813047	57813102	10913126
chr5	88773939	88774182	8065333
chr15	85562971	85563000	12554753
chr2	91732737	91734451	7982887
chr11	60026654	60026701	10918064
chr2	105483208	105483268	7529875
chr14	62371254	62371322	10553071
chr1	182533904	182533975	15982639
chr4	134425012	134425135	8164679
chr17	44180251	44180353	8164679
chr17	44198285	44198415	8164679
chr16	92492846	92494983	8164679
chr16	92502457	92502618	8164679
chr16	92533012	92533204	8164679
chr16	92557568	92557673	8164679
chr16	92577833	92577993	8164679
chr16	92584340	92586187	8164679
chr8	4349461	4349655	16517733
chr8	74508957	74508987	9353271
chr9	110861572	110864453	1939212
chr13	30756677	30756725	7541907
chr16	23806221	23806253	9671480
chr11	32183543	32183592	9144493
chr11	32196360	32196409	9144493
chr17	34871047	34871100	9144493
chr8	3622333	3626083	2065970
chr6	70655323	70655353	1598211
chr17	34871062	34871092	1598211
chr17	26566988	26567223	7586217
chr18	34987527	34987557	8737376
chr6	132024024	132024248	1747160
chr6	132083311	132083546	1747160
chr6	132176165	132176400	1747160
chr6	132280378	132280602	1747160
chr6	132329756	132329991	1747160
chr6	132407373	132407597	1747160
chr6	133257934	133257987	1747160
chr6	133494907	133494960	1747160
chr12	105964105	105964142	15805112
chr4	122502564	122502605	10655054
chr3	89222379	89222424	9234678
chr18	60929071	60929106	2115119
chr8	24223212	24223318	2172788
chr11	94936097	94936174	14670999
chr4	144513603	144513631	9190933
chr13	93455946	93455976	9121444
chr2	90897635	90897832	1985210
chr2	90900268	90900344	1985210
chr2	90914130	90916592	1985210
chr8	27273933	27273962	9832418
chr17	24360202	24360244	10891372
chr7	78926828	78926857	9368062
chr17	33896554	33896590	7722306
chr6	145033118	145033148	1340466
chr16	15801215	15801865	1840554
chr2	167381023	167381533	1840554
chr6	115387317	115387351	10862621
chr2	167380225	167380831	10862621
chr13	63575639	63575677	15087129
chr7	41898796	41898824	12890683
chr7	51615247	51615275	12890683
chr7	89483418	89483446	12890683
chr7	100635333	100635361	12890683
chr6	22653947	22653975	12890683
chr6	83840478	83840506	12890683
chr6	84778435	84778463	12890683
chr6	91394918	91394946	12890683
chr6	125128286	125128314	12890683
chr6	128168292	128168320	12890683
chr5	13048880	13048908	12890683
chr5	28869888	28869916	12890683
chr5	96102547	96102575	12890683
chr5	106103444	106103472	12890683
chr4	57465448	57465476	12890683
chr4	83576663	83576691	12890683
chr4	91344127	91344155	12890683
chr3	52701295	52701323	12890683
chr3	61550230	61550258	12890683
chr3	69654804	69654832	12890683
chr3	79003716	79003744	12890683
chr3	122222658	122222686	12890683
chr3	139587297	139587325	12890683
chr3	142900528	142900556	12890683
chr2	28756058	28756086	12890683
chr2	43340847	43340875	12890683
chr2	104092944	104092972	12890683
chr2	128249130	128249158	12890683
chr2	149435147	149435175	12890683
chr2	151066018	151066046	12890683
chr1	13771538	13771566	12890683
chr1	15254454	15254482	12890683
chr1	152899145	152899173	12890683
chr1	182164287	182164315	12890683
chr18	54110227	54110255	12890683
chr9	49938709	49938737	12890683
chr9	75480003	75480031	12890683
chr8	37841585	37841613	12890683
chr8	60442975	60443003	12890683
chr8	78302031	78302059	12890683
chr8	95605496	95605524	12890683
chr13	11994118	11994146	12890683
chr13	17606625	17606653	12890683
chr12	70839518	70839546	12890683
chr12	72765315	72765343	12890683
chr11	3852262	3852290	12890683
chr11	17874236	17874264	12890683
chr11	20235456	20235484	12890683
chr11	26687164	26687192	12890683
chr11	99494753	99494781	12890683
chr10	13581285	13581313	12890683
chr10	22481287	22481315	12890683
chr10	33498351	33498379	12890683
chr10	39701819	39701847	12890683
chr10	118296364	118296392	12890683
chr10	121572953	121572981	12890683
chr17	61466687	61466715	12890683
chr15	12520145	12520173	12890683
chr15	93025308	93025336	12890683
chr14	10074624	10074652	12890683
chr14	47331108	47331136	12890683
chr19	25863348	25863376	12890683
chrX	12483420	12483448	12890683
chrX	76447011	76447039	12890683
chrX	137121068	137121096	12890683
chrX	147286614	147286642	12890683
chr7	18568427	18568476	7673178
chr15	75583532	75583563	16847327
chr12	113675503	113675532	14583460
chr12	113676860	113676889	14583460
chr19	5492746	5492800	3198687
chr1	89020343	89021805	3198687
chr8	43745980	43746034	3198687
chr3	20300210	20301022	8923460
chrX	118218831	118219048	8923460
chr7	18568516	18568562	8321243
chr16	38172277	38173137	9489701
chr16	38185264	38185310	9489701
chr17	34810547	34810577	9281604
chr12	86362671	86362700	3071491
chr7	18461602	18465370	1741260
chr7	18466539	18469320	1741260
chr16	32350556	32350657	10744779
chr8	27273943	27273974	12790807
chr18	34986767	34986829	10829028
chr8	97068173	97068435	6095286
chr12	86362672	86362702	2557547
chr12	113093401	113093434	15105421
chr9	20703219	20703262	12799438
chr3	37317565	37317601	12896977
chr17	31406583	31406614	8876643
chr11	81849373	81849433	8630731
chr11	81851530	81851898	8630731
chr4	35082682	35082711	1379672
chr18	43862650	43862930	3399394
chr19	44460945	44460975	9689914
chr11	94892868	94893018	16475024
chr5	91525395	91525436	2371282
chr5	91535955	91535987	2371282
chr7	18568472	18568552	2814500
chr3	159534198	159534229	15900016
chr4	41236704	41236739	11679588
chr12	105964109	105964139	10748162
chr11	96181620	96181650	7600572
chr12	113676249	113676300	10931834
chr5	88774019	88774051	12151092
chr17	33871427	33871472	1986250
chr5	142653989	142654515	8007964
chr5	142687614	142687800	8007964
chr5	142701158	142701318	8007964
chr5	142702712	142702861	8007964
chr5	142703909	142704069	8007964
chr5	142705987	142706514	8007964
chr5	142707823	142709438	8007964
chr11	121076364	121076591	8007964
chr11	121112130	121112225	8007964
chr11	32183600	32183676	2233727
chr11	32196417	32196493	2233727
chr10	79293961	79293990	12949072
chr17	6012317	6012892	2554307
chr17	33643283	33644637	2554307
chr17	33646106	33648848	2554307
chr2	27563769	27563934	2554307
chr2	27578206	27578276	2554307
chr2	27581548	27581678	2554307
chr2	56926045	56926100	2554307
chr1	169463963	169464125	2554307
chr1	169475799	169475921	2554307
chr1	75243574	75244102	8120103
chr1	75245461	75246840	8120103
chr8	27273959	27274009	12239105
chr6	55381695	55381725	12031496
chr6	70655318	70655350	2542770
chr2	38532664	38532706	10684809
chr2	38536570	38536607	10684809
chr5	91525395	91525435	7520913
chr5	91559417	91559470	7520913
chr1	77985885	77986724	2022185
chr1	78004722	78005858	2022185
chr1	78015511	78015563	2022185
chr1	78075618	78075680	2022185
chr1	78079923	78080193	2022185
chr4	63231533	63231725	15702971
chr2	131944599	131944719	8557653
chr8	87866606	87866694	11904151
chr8	86177898	86177931	8668156
chr5	8803880	8803912	9019155
chr4	94544510	94544564	1542579
chr6	4455529	4455626	2043139
chr11	94752150	94752179	2043139
chr5	148037297	148037332	15192019
chr4	124304902	124304947	8467794
chr4	124306961	124307422	8467794
chr4	124322517	124323663	8467794
chr4	124326589	124327487	8467794
chr4	124333420	124333500	8467794
chr4	124340000	124341221	8467794
chr4	124344831	124344896	8467794
chr4	124346445	124347053	8467794
chr17	33610798	33610831	9344877
chr12	58461347	58461377	11297512
chr2	9775726	9776222	2017177
chr2	9795441	9795542	2017177
chr6	132083388	132083423	10506207
chr6	132329829	132329868	10506207
chr12	74028104	74028132	8628654
chr12	74032218	74032246	8628654
chr6	70655321	70655351	2536725
chr2	154261286	154261338	9218478
chr4	146844271	146844309	10903346
chr4	35082315	35082343	7513049
chr17	33896148	33896263	2105455
chr3	152169789	152170157	8125259
chr2	130801038	130801228	8125259
chr7	46713835	46713863	7998973
chr11	54093096	54093125	1944268
chr11	98517360	98517391	1944268
chr5	104539335	104539412	10788516
chr6	92210237	92210394	9421415
chr19	8779922	8780386	2761540
chr9	78015620	78015661	11708801
chr9	78042096	78042137	11708801
chr9	78074894	78074935	11708801
chr9	78133950	78133991	11708801
chr7	34827854	34827883	7862113
chr16	15800733	15800808	10867011
chr16	4039921	4039963	9492053
chr16	4043853	4043886	9492053
chr18	34987316	34987459	3141919
chr18	34989742	34990942	3141919
chrX	107018248	107018296	8876240
chr12	86362674	86362703	1658630
chr6	4455157	4455412	9143363
chr2	28444014	28444043	15718298
chr11	120640141	120640174	9164847
chr11	120640251	120640290	10207099
chr12	86362666	86362711	2504586
chr12	115955870	115955901	2826127
chr12	116250973	116251004	2826127
chr19	41082388	41082741	1922043
chr16	16777513	16777740	1922043
chr16	16782846	16782880	1922043
chr16	17893921	17893955	1922043
chr11	4848070	4848108	8621737
chrX	7124905	7125430	2044960
chr19	34358328	34358380	10660538
chr5	38112880	38113050	9278425
chr5	30404330	30404483	2779579
chr10	87396585	87396649	2779579
chr10	119879322	119879355	10558886
chr5	150790872	150790995	14680822
chr16	33415499	33415540	10359087
chr8	40781886	40781927	10359087
chr2	109476879	109476932	9873054
chr17	34870978	34871011	8468472
chr2	164134294	164134877	9276666
chr2	155208949	155209172	11435428
chr6	70655321	70655362	3141781
chr17	33955281	33955665	3141781
chr5	30343800	30343834	12027462
chr5	93403443	93403474	7561042
chr11	78736110	78736146	12225970
chr11	60593721	60593756	11327713
chr4	80305182	80305455	10480898
chr2	38536497	38536614	12390883
chr7	141130600	141130635	12482979
chr17	31406473	31406643	2584197
chrX	134431612	134431645	7988464
chr6	52086644	52086674	7623795
chr2	74526281	74526312	7623795
chr1	4481330	4481746	8636240
chr1	4483852	4483924	8636240
chr1	4486477	4486838	8636240
chr6	42910191	42910222	3131743
chr6	67825649	67825684	3131743
chr6	68185876	68185913	3131743
chr16	3493051	3493082	3131743
chr5	115232111	115232141	10760574
chrX	97579346	97579925	10760574
chr7	46535461	46535502	7552299
chr1	36636087	36636117	8383622
chr17	33913426	33913513	8290364
chr6	70144946	70144979	11254715
chr6	70190541	70190577	11254715
chr6	70300982	70301015	11254715
chr6	70336600	70336636	11254715
chr6	70365085	70365120	11254715
chr6	70387632	70387668	11254715
chrX	53558787	53558827	11254715
chr12	86362813	86362848	8552086
chr12	86362673	86362702	2110508
chr17	33610878	33610910	3322806
chr17	34870977	34871009	3322806
chr6	70448421	70448458	2109186
chr6	70484008	70484045	2109186
chr6	70502797	70502848	2109186
chr6	70537608	70537645	2109186
chr6	70573133	70573170	2109186
chr6	70593462	70593513	2109186
chr6	70601944	70601986	2109186
chr6	70617101	70617143	2109186
chr6	70628635	70628676	2109186
chr6	70633746	70633786	2109186
chr6	70648480	70648955	2109186
chr6	70656039	70656317	2109186
chr8	123621640	123622385	8321202
chr9	110614453	110614482	2211821
chr11	67124722	67124828	2211821
chr11	104403209	104403305	2211821
chr2	113744201	113744247	2211821
chr1	66878146	66878195	2211821
chr14	53898486	53898586	2211821
chr14	53926896	53926996	2211821
chr7	18568521	18568552	2601707
chr18	61170453	61170480	11282029
chr2	9775383	9776029	7629014
chr6	4455417	4455633	8702912
chr6	70655483	70655561	2511430
chr9	65221178	65221381	16357058
chr4	106933762	106933860	12042312
chr12	113875344	113875373	2111447
chr11	21457190	21457445	3172222
chr11	21471745	21472279	3172222
chr19	43577766	43577815	3172222
chr3	14863350	14863383	8463242
chr16	23806223	23806249	1977662
chr2	163441532	163441769	8265639
chr5	137314748	137314782	11755530
chr5	16065362	16065393	9315634
chr5	121148158	121148265	2457496
chr5	121168072	121168261	2457496
chr17	33610870	33610899	2457496
chr6	4455528	4455560	10477728
chr7	126592040	126592074	9395505
chr12	91806421	91806453	7989366
chr2	91426321	91426350	9565620
chr2	91429247	91429276	9565620
chr15	61814749	61814779	3313385
chr19	44805743	44805811	11807024
chr19	44809825	44809960	11807024
chr11	101367971	101367998	10660629
chr11	69396532	69396570	8051093
chr4	80305182	80305213	9710594
chr12	104874217	104874665	9417125
chr2	104927782	104928263	1671709
chr2	104933774	104934343	1671709
chr2	104943920	104945031	1671709
chr2	104964163	104964261	1671709
chr2	104967653	104967727	1671709
chr2	104973145	104974452	1671709
chr16	97567922	97567998	2974922
chr16	97690826	97690879	2974922
chr5	113875448	113875531	15792532
chr5	113904661	113904724	15792532
chr7	46239063	46239781	1328870
chr1	135178144	135178237	7962542
chr3	113284917	113284950	1699843
chr1	196792904	196792939	11023821
chr5	91560912	91561133	2452972
chr17	33589430	33589465	2014233
chr17	33610906	33610942	2014233
chr17	34870944	34870981	2014233
chr17	35806754	35806791	2014233
chr5	51786341	51786388	16825189
chr1	173050608	173050662	16825189
chr3	95744114	95744143	10454566
chr9	21709248	21709315	2162479
chr9	21713752	21714429	2162479
chr11	98228303	98228335	1672439
chr12	86362675	86362706	1645787
chr6	72234547	72235407	8928820
chr6	72239288	72239420	8928820
chr6	70655323	70655353	1630463
chr17	33610949	33610989	1630463
chr17	34987443	34987473	1630463
chr11	72777304	72777372	12119294
chr12	113875208	113875259	8663022
chr2	109493202	109493238	9581764
chr18	34986757	34986789	11566878
chr9	45687022	45687053	10642500
chr11	53462119	53462180	10438901
chr9	86493075	86493107	2738073
chr7	142489137	142489357	3006925
chr19	52317501	52317720	3006925
chr10	59672846	59673011	9582364
chr18	12647433	12647697	9651314
chr19	27859699	27859759	2253877
chr17	56462962	56463119	2253877
chr17	56465108	56466004	2253877
chr8	86964017	86964118	2253877
chr8	86969966	86970077	2253877
chr8	86977850	86977971	2253877
chr8	86980214	86981576	2253877
chr8	86982719	86982979	2253877
chr8	86984855	86986055	2253877
chr10	128334592	128334626	14525975
chr2	181600901	181600934	11353810
chr2	167380193	167381855	2253878
chr5	89602412	89602443	9748293
chr2	130274028	130274059	1339438
chr16	18940724	18940965	1729607
chr16	19092845	19093083	1729607
chr11	52097308	52097387	1827138
chr11	52099679	52101227	1827138
chr11	52102275	52102368	1827138
chr11	52103951	52105048	1827138
chr11	52125544	52125640	1827138
chr3	131183843	131183935	1827138
chr3	131189467	131189547	1827138
chr19	55972778	55972867	1827138
chr19	44460893	44460987	2606350
chr3	10191197	10191235	2606350
chr5	121148235	121148291	2243086
chr5	121168149	121168205	2243086
chr14	15368772	15368800	10692469
chr5	115216352	115216429	2044952
chr11	83666965	83667587	2044952
chr11	83672096	83672298	2044952
chr11	83677988	83678176	2044952
chr11	83680135	83680374	2044952
chr11	83698843	83699008	2044952
chr11	83705242	83705350	2044952
chr11	83709577	83709771	2044952
chr11	83712466	83712535	2044952
chr11	83721101	83721728	2044952
chr19	7263832	7264780	2044952
chr19	37499334	37499918	10101294
chr1	173254771	173254799	9374551
chr7	18566396	18566426	10359011
chrX	7124723	7125567	1656391
chr15	78855142	78855177	8559662
chrX	20027145	20027175	8559663
chr16	65428100	65428821	8504933
chr10	20847864	20847892	2236022
chr11	54093061	54093102	8246960
chr16	16777743	16777785	10435576
chr9	57494748	57494781	1852076
chr6	132534899	132534934	9015393
chr6	132561001	132561036	9015393
chr6	122821684	122821919	16116202
chr5	89530296	89530325	11451945
chr5	147574433	147574465	14701942
chr17	31406530	31406560	7823934
chr16	85692593	85692625	15256533
chr3	131099625	131100626	1827423
chr3	131212271	131212484	1827423
chr14	53185518	53185560	1827423
chr19	4593965	4593995	15917242
chrX	33695886	33696975	16414020
chrX	33737548	33738601	16414020
chrX	33785401	33786461	16414020
chrX	33819419	33820515	16414020
chrX	33862493	33863610	16414020
[truncated: 182 more rows]
