# Supplementary material for: Text-mining assisted regulatory annotation
Source: Genome Biol. 2008 Feb 13;9(2):R31. doi: 10.1186/gb-2008-9-2-r31 (PMC2374703; doi:10.1186/gb-2008-9-2-r31)
Supplement: Additional data file 4 — The UCSC genome BED formatted file lists the chromosome, start coordinate, stop coordinate and PubMed identifier of text-extracted sequences on UCSC genome browser assemblies. [file gb-2008-9-2-r31-S4.bed]

chrV	10924506	10924531	16159881
chrX	11351801	11351828	16159881
chrV	13813816	13814105	9425137
chrIV	10461777	10462129	1361171
chrIV	11059126	11059319	14660442
chrX	5100804	5100851	9927589
chrX	420877	421717	7671811
chrII	11928523	11928560	7671813
chrX	421407	421433	7671813
chrIII	7676726	7676849	11003845
chrII	9731983	9732106	11003845
chrV	11977977	11978018	9761670
chrX	12467618	12467665	9834189
chrV	20250986	20251013	8798416
chrX	12467632	12467664	11203704
chrV	20250981	20251012	1406665
chrV	20750852	20750890	9584117
chrX	7175608	7175678	15282167
chrV	10673746	10673772	14738885
chrX	14743479	14745201	12871707
chrV	10674211	10678331	7925019
chrX	12467547	12467661	7925019
chrX	12467617	12467660	12095247
chrV	6694719	6694758	10514435
chrV	20250979	20251008	10698188
chrI	8470263	8470841	10882527
chrV	20250982	20251016	11328853
chrX	5909768	5909804	1350087
chrV	4770527	4770557	15734735
chrIV	383476	383519	15734735
