# Supplementary material for: Text-mining assisted regulatory annotation
Source: Genome Biol. 2008 Feb 13;9(2):R31. doi: 10.1186/gb-2008-9-2-r31 (PMC2374703; doi:10.1186/gb-2008-9-2-r31)
Supplement: Additional data file 5 — The UCSC genome BED formatted file lists the chromosome, start coordinate, stop coordinate and PubMed identifier of text-extracted sequences on UCSC genome browser assemblies. [file gb-2008-9-2-r31-S5.bed]

chr17	48290000	48290096	2300056
chr1	154651620	154652041	1764039
chr19	51023882	51024004	1656236
chr1	96909742	96909912	8120060
chr14	21847875	21847906	1644820
chr12	42931185	42931218	1970973
chr12	42936616	42937377	1970973
chr12	42938680	42938932	1970973
chr12	42940081	42940247	1970973
chr12	42941798	42942075	1970973
chr12	42944041	42944415	1970973
chr10_random	695959	696024	1970973
chr19	49636890	49637016	14641110
chr18	27413271	27413302	14563555
chrX	85120367	85120397	14563555
chr3	44441218	44441254	11773447
chr8	4158720	4158774	15026307
chr2	180483396	180483436	8643513
chr4	42955731	42955763	9380697
chrUn_random	3207748	3207780	9380697
chr2	116034041	116034070	10969836
chr5	165074245	165074283	12023302
chr12	37288388	37288959	8110830
chr10	95694184	95694256	9614069
chr1	95892856	95892967	9614069
chr14	87395429	87395512	8188706
chr1	35713101	35713134	11517190
chr4	158186009	158186097	1672118
chr4	158187269	158188218	1672118
chr4	158283950	158284038	1672118
chr4	158285259	158285436	1672118
chr4	158286504	158286547	1672118
chr4	158371741	158371800	1672118
chr4	158372955	158373132	1672118
chr4	158381375	158381418	1672118
chr4	158628591	158629557	1672118
chr4	158630708	158630790	1672118
chr3	136739008	136739571	1672118
chr3	136743016	136743200	1672118
chr1	78368025	78368381	1672118
chrUn	17400462	17400493	15661834
chr7	104035596	104035776	2540196
chr11	79124930	79124959	2540196
chrX	85949213	85949621	2282981
chr1	81264615	81264651	15656786
chr1	81343180	81343216	15656786
chr6	128386905	128386950	2246271
chr6	128436431	128436476	2246271
chr15	33068745	33069093	8782063
chr10	95694184	95694327	2836398
chr14	21847815	21847937	2046676
chr5	19717055	19717123	8182075
chr9	65906943	65906974	2476660
chrX	24685182	24685227	2476660
chr2	212297453	212297490	7683412
chr5	139690797	139690826	11689000
chr7	20348252	20348302	10953033
chr5	139863924	139863974	10953033
chr10	40445098	40445148	10953033
chr1	175179962	175180012	10953033
chr19	41616222	41616268	2424007
chr3	13783500	13783534	3185564
chr1	87626143	87626171	2697636
chr10	87747756	87747878	1846602
chr10	87750094	87751145	1846602
chr7	140995634	140997920	1846602
chr15_random	316858	316978	1846602
chr15_random	319399	319577	1846602
chr15	10490902	10490978	1846602
chr1	154651795	154651898	10551830
chr7	10727329	10727442	8790352
chr18	60548760	60548879	8790352
chr18	60594285	60594347	8790352
chr8	79644353	79645644	8790352
chr8	79671772	79672729	8790352
chr17	15651980	15652011	10531380
chr13	41043407	41043439	7926010
chr11	79124923	79124960	1693237
chr3	164012297	164012333	1693237
chr6	23664539	23664573	2914621
chr6	64172472	64172537	2914621
chr6	127304430	127305147	2914621
chr5	25294694	25295538	2914621
chr5	130925073	130925668	2914621
chr5	167401635	167402455	2914621
chr5	167404507	167404608	2914621
chr4	154051425	154052369	2914621
chr4	160892813	160893011	2914621
chr4	160895520	160896074	2914621
chr3	55201686	55202606	2914621
chr3	103228388	103228499	2914621
chr3	136274407	136275173	2914621
chr3	144110234	144111155	2914621
chr2	174389981	174390441	2914621
chr2	178470348	178470412	2914621
chr2	186081639	186082574	2914621
chr1	106191088	106192032	2914621
chr1	171347087	171347715	2914621
chr1	222252059	222252969	2914621
chr14	18734493	18734615	2914621
chr9	52001271	52002013	2914621
chr9	66781668	66781736	2914621
chrX	41099239	41100182	2914621
chrX	86260051	86260662	2914621
chr11	22930565	22931429	2914621
chr10	44889478	44889836	2914621
chr10	53300168	53300233	2914621
chr10	57537626	57538981	2914621
chr10	57540453	57542319	2914621
chr17	34304641	34305374	2914621
chr16	24233574	24234505	2914621
chr16	36524019	36524476	2914621
chr15	22783095	22783169	2914621
chr8	35316221	35316575	2914621
chr8	113075747	113076196	2914621
chr18	83076444	83076889	2914621
chr20	13828233	13828266	12654506
chr12	42919433	42919463	10674400
chr8	79644223	79644252	10674400
chr10	95694184	95694216	10194769
chr2	22607196	22607228	8552092
chr6	98775386	98775815	11731618
chr1	35522839	35522868	11731618
chr10	57535198	57537754	2269373
chr12	22154906	22154939	9224811
chr5	165074363	165074416	12480945
chr6	26931684	26931784	8248179
chr2	104765996	104766025	8248179
chr3	164011948	164011980	14722127
chr12	35664735	35664778	10207035
chr1	97291099	97291128	11278660
chr2	180483362	180483392	11668178
chr10	57501537	57503604	8034713
chr18	58177377	58177406	9855630
chr18	58179240	58179269	9855630
chr8	115124281	115124352	11116210
chr20_random	40416	40502	3125612
chr20_random	59038	59086	3125612
chr20_random	89200	89262	3125612
chr20_random	130973	131037	3125612
chr20	2646401	2646490	3125612
chr20	3409894	3409958	3125612
chr20	3425424	3425469	3125612
chr20	3468402	3468465	3125612
chr20	3513816	3513902	3125612
chr20	3539747	3539811	3125612
chr20	3555754	3555801	3125612
chr20	4998442	4998530	3125612
chr20	5021610	5021673	3125612
chr20	5056562	5056626	3125612
chr6	104749304	104749414	8662994
chr4	78827912	78828679	2827005
chr2	94946369	94946454	2827005
chr1	34635073	34635160	2827005
chr1	73096720	73096825	2827005
chr8	20038113	20038177	2827005
chr8	83529634	83529729	2827005
chr16	13318993	13319098	2827005
chr14	65603825	65603874	2827005
chr19	26190596	26190713	2827005
chr18	63217240	63217296	2827005
chr20	3663805	3663835	9794408
chr3	44441216	44441254	10026208
chr14	21847849	21847898	8114709
chr18	75499627	75499678	10995747
chr15	45392496	45392525	9334243
chr7	9773672	9774076	3053160
chr5	101403546	101403934	3053160
chr5	118165240	118165774	3053160
chr5	118350318	118350388	3053160
chr5	118394687	118394763	3053160
chr5	118409475	118409593	3053160
chr5	118415944	118416076	3053160
chr5	118437031	118437153	3053160
chr5	118459474	118459582	3053160
chr5	118461707	118461873	3053160
chr5	118477298	118477390	3053160
chr5	118506520	118506720	3053160
chr19	25046470	25046886	3053160
chr1	96173572	96173902	2331750
chr1	96174920	96175332	2331750
chr1	96176572	96176787	2331750
chr1	96177989	96178484	2331750
chr7	40484147	40484205	7791794
chrX	89455372	89455402	8241260
chr3	118194032	118194154	1371278
chr14	18813520	18813556	12732210
chr19	39851519	39851548	1683601
chr19	39853854	39853884	1683601
chr6	140857803	140857843	2555700
chr9	95631140	95631173	2555700
chr1	238896304	238896339	2555700
chr6	128386905	128386950	7559615
chr6	128436431	128436476	7559615
chr14	21847857	21847907	7559615
chr2	191044260	191044300	1472472
chr3	17196019	17196062	16873660
chr2	15998843	15998884	16873660
chr10	95694276	95694305	2555064
chr13	47243579	47243618	8413246
chr12	35664756	35664796	8413246
chr10	53776749	53776789	8413246
chr1	185975627	185975692	8413246
chr14	19110724	19110779	9792724
chr7	104034950	104035847	3671079
chr5	165074084	165074416	10022871
chr8	4315515	4315591	2176152
chr10	64312804	64313175	9822647
chr6	128386904	128386951	7929335
chr6	128436430	128436477	7929335
chr14	21847786	21847818	8246951
chr3	164011396	164011436	11399762
chr1	154653109	154653138	9210417
chr2	116033483	116033516	9873817
chr2	219591237	219591361	1527171
chr4	119765287	119767565	2072895
chr15	50479669	50479749	2072895
chr20	21885315	21885395	2072895
chr7	120165048	120165105	1922023
chr7	120174377	120174551	1922023
chr7	120176595	120176761	1922023
chr10	78750075	78750175	1922023
chr1	202936739	202936792	1549125
chr1	258000873	258000924	1549125
chr14	86614962	86615007	1549125
chr3	92571982	92572093	12145338
chr1	95892888	95892918	12145338
chr1	154651765	154651796	9346922
chr11	81471200	81471233	8910619
chr14	86587826	86587854	9677331
chr20_random	40466	40500	2668878
chr20	4998446	4998480	2668878
chr20	5056566	5056600	2668878
chr15	47303022	47303121	8734471
chr6	77976383	77976930	2227418
chr6	78005397	78005442	2227418
chr18	12406442	12406471	2227418
chr10	95694332	95694366	11022037
chr2	182740364	182740398	11022037
chr2_random	3022960	3022990	10620495
chr11	79124932	79124960	10620495
chr5	66293895	66294054	9737987
chr2	181214699	181214790	9737987
chr14	97746094	97746125	10702298
chr19	26538094	26538123	11050084
chr8	109400317	109400350	12750453
chr1	212019618	212019648	12750453
chrX	63597603	63597754	12750453
chr19	51023955	51023991	7799916
chr20_random	40466	40501	3554244
chr20_random	89200	89236	3554244
chr3	108927748	108927779	3554244
chr20	2646427	2646483	3554244
chr20	3409894	3409932	3554244
chr20	3468402	3468439	3554244
chr20	3555764	3555801	3554244
chr20	4998442	4998478	3554244
chr20	5056562	5056598	3554244
chr14	18813519	18813556	12609849
chr1	155389162	155389765	8474458
chr1	185974615	185975610	1959592
chr1	154653097	154653127	8132677
chr3	3480431	3480463	9038213
chr8	126655173	126657278	8948424
chr4	152057521	152057550	11278588
chr1	78760688	78762243	2761536
chr16	89936885	89936920	16481392
chr15	45392169	45392292	11058537
chr6	76916982	76918759	1976511
chr6	76919760	76920131	1976511
chr6	77008394	77008444	1976511
chr10	16608130	16608178	1976511
chr3	135730135	135730333	1976511
chr3	135838136	135838303	1976511
chr15	49715149	49715266	1976511
chr1	247222016	247222126	1976511
chr19	39447682	39447713	9845337
chr19	39843037	39843093	8101632
chr1	202936620	202936833	7720874
chr1	258000893	258000923	7720874
chr6	27117535	27118509	7689152
chr18	63640869	63641571	7689152
chr2	142434224	142434369	7689152
chr1	95655412	95656362	7689152
chrX	157575696	157576066	7689152
chr3	88648904	88648943	1588955
chr7	137835952	137835980	1588954
chr1	247323760	247323799	8955092
chr6	138156550	138159155	7980439
chr17	5126485	5126515	7980439
chr2	180483680	180483736	9013768
chr12	32389730	32389761	10385395
chrX	52446766	52446801	10417310
chr6	140857780	140857813	9013645
chr14	3050866	3050961	10521429
chr10	95694276	95694305	3396073
chr2	174775177	174775205	9642117
chr15	33068940	33069010	8007990
chr6	78803193	78803228	10674398
chr19	54750738	54750768	8144615
chr12	20903148	20903271	8756618
chr7	139326342	139326400	7901208
chr6	140857814	140857843	15013809
chr3	161554290	161554330	8940000
chr14	19142236	19142407	3422457
chr10	87514443	87514574	8051130
chr6	54941257	54942924	1840505
chr6	99528685	99530007	1840505
chr6	99531310	99531403	1840505
chr6	99545286	99545324	1840505
chr6	99553814	99553889	1840505
chr5	145853250	145854686	1840505
chr3	28852192	28852596	1840505
chr3	28868191	28869835	1840505
chr2	137155206	137156708	1840505
chr17	43385498	43385784	1840505
chr17	43387083	43387346	1840505
chr19	39851654	39851706	2881624
chr3	44441283	44441329	12783165
chr1	37535825	37535854	11572871
chr11	79124880	79124916	10567553
chr3	44441290	44441323	10567553
chr3	164012141	164012176	8188712
chr10	95694183	95694256	9564856
chr8	91956205	91956239	9564856
chr2	181395721	181395758	12388348
chr2	27149658	27149820	6088070
chr3	18499638	18499678	12697699
chr3	44441185	44441224	10869353
chr12	9541108	9541163	9632670
chr12	9596065	9596154	9632670
chr12_random	286811	286853	9632670
chr10	95692836	95692883	2155782
chr2	172385320	172385350	9712644
chr14	19110784	19110913	2454390
chr14	19142283	19142414	2454390
chr1	97290828	97291185	1869549
chr10	109920807	109920836	11955627
chr1	154653085	154653116	11955627
chr17	48289920	48289961	2011515
chr9	86012058	86012095	1655408
chr14	21847809	21847906	9252424
chr2	95334253	95334289	9756936
chr16	89939107	89939142	11509565
chr1	78761020	78761064	2388627
chr5	80324941	80324968	1717823
chr1	154653097	154653129	7499393
chr10	82582871	82582904	12010125
chr10	82587870	82587900	12010125
chr20	11570120	11570153	12010125
chr6	128386882	128386944	1549467
chr6	128436437	128436537	1549467
chr1	161658867	161658950	7828582
chr1	161662318	161662382	7828582
chr1	202936489	202936523	2552288
chr20	32000189	32000224	10640442
chr12	8296009	8296065	1358758
chr1	258000873	258000924	1358758
chr4	120355608	120355637	9174059
chr20	4636223	4636265	10986117
chr2_random	3022509	3022541	9464279
chr20_random	40466	40502	2555174
chr20	2646427	2646490	2555174
chr20	3409894	3409932	2555174
chr20	3468402	3468439	2555174
chr20	3555764	3555801	2555174
chr20	4998442	4998480	2555174
chr20	5056562	5056600	2555174
chr7	114015509	114015668	8625802
chr6	139276088	139276214	8625802
chr2	120968977	120971415	8625802
chr2	121155102	121155493	8625802
chr2	137574738	137575993	8625802
chrX	146510408	146511733	8625802
chr17	91004377	91004637	8625802
chr16	82007129	82007983	8625802
chr16	82009207	82009325	8625802
chr15	77298062	77298283	8625802
chr15	77300424	77301661	8625802
chr15	77303608	77303680	8625802
chr15	103122683	103122943	8625802
chr8	104738234	104738483	8625802
chr1	240316238	240316283	12384280
chr7	140523538	140523575	1406681
chr6	31079809	31079847	1406681
chr6	80532951	80533645	1406681
chr6	83786387	83786555	1406681
chr6	135414911	135415048	1406681
chr5	36372663	36373037	1406681
chr5	123984234	123984853	1406681
chr5	145207153	145207290	1406681
chr3	36635545	36636263	1406681
chr3	83669417	83670112	1406681
chr3	84729561	84730254	1406681
chr2	18125793	18126300	1406681
chr2	73041141	73041836	1406681
chr2	78744789	78745497	1406681
chr2	170307486	170308190	1406681
chr2	174025967	174026672	1406681
chr2	223129727	223130032	1406681
chr1	106346776	106347489	1406681
chr1	123765542	123765900	1406681
chr15	62765793	62766509	1406681
chr9	11037643	11038897	1406681
chr9	25152172	25152851	1406681
chr9	42474740	42475492	1406681
chr9	50106926	50106979	1406681
chr9	57733720	57733811	1406681
chr9	93406236	93406297	1406681
chr8	39475606	39476005	1406681
chr8	88315847	88316563	1406681
chr13	2231202	2231322	1406681
chr13	22886638	22886775	1406681
chr16	64644794	64644858	1406681
chr6_random	21171	21797	1406681
chr14	70509836	70510407	1406681
chr14	87563708	87564093	1406681
chrUn	42219678	42219745	1406681
chrUn	73050412	73050514	1406681
chr19	34283394	34284137	1406681
chrX	81946175	81946308	1406681
chrX	106098538	106099101	1406681
chrX	106808582	106808720	1406681
chrX	106992316	106992748	1406681
chrX	120503399	120503828	1406681
chrX	131350579	131350664	1406681
chrX	141824751	141825452	1406681
chr4	158103485	158103531	2479916
chr19	26190655	26190706	2547796
chr4	78827972	78828212	2547796
chr16	13318993	13319040	2547796
chr1	73096776	73096825	2547796
chr18	83076551	83077187	2005901
chr6	14985891	14986418	2005901
chr6	23664340	23664625	2005901
chr6	64172067	64172842	2005901
chr6	127304347	127305042	2005901
chr5	25294682	25295361	2005901
chr5	81560511	81560554	2005901
chr5	130924972	130925713	2005901
chr5	167402249	167405212	2005901
chr4	89799037	89799689	2005901
chr4	154051342	154052264	2005901
chr3	55201791	55202713	2005901
chr3	66685186	66686036	2005901
chr3	71112136	71112785	2005901
chr3	85607215	85607750	2005901
chr3	103228337	103228777	2005901
chr3	136274324	136275069	2005901
chr3	144110490	144111247	2005901
chr2	165012789	165013084	2005901
chr2	174389981	174390338	2005901
chr2	178470052	178470703	2005901
chr2	186081556	186082318	2005901
chr1	106191005	106191855	2005901
chr1	171346715	171347440	2005901
chr1	222252312	222253089	2005901
chr9	52001361	52001893	2005901
chr9	66781379	66782133	2005901
chrX	41099156	41099927	2005901
chrX	86260154	86261037	2005901
chr13	71982146	71982779	2005901
chr11	22930446	22931154	2005901
chr10	44889482	44890201	2005901
chr10	53300162	53300307	2005901
chr10	88930810	88931356	2005901
chr17	34304729	34305481	2005901
chr16	24233491	24234263	2005901
chr16	36523621	36524467	2005901
chr15	8792275	8792305	2005901
chr15	12501945	12502378	2005901
chr15	22783119	22783160	2005901
chr15	27983963	27984038	2005901
chr14	18733881	18734697	2005901
chrUn	12670678	12670862	2005901
chr8	35315945	35316663	2005901
chr8	113075836	113076605	2005901
chr7	24531797	24531830	9395525
chr17	53131797	53131831	12813463
chr3_random	930755	930827	9454838
chr1	76254921	76255087	15337603
chr10	28527477	28527527	9478977
chr10	28533061	28533222	9478977
chr14	45723216	45723246	9478977
chr7	104035607	104035780	1406708
chr17	44709066	44709095	3244361
chr17	28309948	28309990	11278891
chr4	165389257	165389286	9242644
chr11	81471198	81471237	10660604
chr15	10518098	10518126	10660604
chr6	26931361	26932057	2586521
chr6	26933508	26933558	2586521
chr2	212297456	212297487	10377075
chr1	97290920	97290965	8065357
chr4	182898552	182898623	2181446
chr7	139891414	139891863	2479823
chr7	140011921	140012881	2479823
chr7	136708095	136708571	10652357
chr8	48907764	48907795	12848620
chr16	7975039	7975080	10973977
chr6	109559289	109559347	7791782
chr1	208090837	208091088	7791782
chr10	70256299	70256356	2106664
chr10	70257550	70258029	2106664
chr6	26931941	26931969	7609882
chr13	80234980	80235020	10988288
chr12	27707601	27707682	7896732
chr7	139452798	139452865	1717824
chr19	41616253	41616300	1717824
chr2	209447545	209447595	1717824
chr2	209478539	209478590	1717824
chr2	209482203	209482254	1717824
chr2	209518566	209518614	1717824
chrUn	57509249	57509414	8964505
chr5	157654588	157654799	12188923
chr17	44709020	44709206	3683387
chr5	66296324	66296355	12466545
chr6	55895759	55895951	8098844
chr6	55955923	55957044	8098844
chrX_random	1831766	1831958	8098844
chr8	5783961	5783999	9058379
chr10	53776841	53776882	2830491
chr4	126331068	126331108	8016112
chr10	53800558	53800643	2999140
chr19	25703364	25703401	12917378
chr2	36432960	36432992	12917378
chr11	81471195	81471231	9556573
chr13	48867699	48867826	12505064
chr2	180483706	180483735	2175918
chr6	13161173	13161439	11451360
chr1	205852195	205852261	12493735
chr6	26931644	26931680	12145309
chr3	136743228	136743302	1732730
chr6	48025823	48025859	1732732
chr4	158185718	158185812	1694011
chr4	158283657	158283750	1694011
chr4	158371448	158371541	1694011
chr4	158630996	158631088	1694011
chr1	62324044	62324077	10594026
chr8	38028961	38028994	10594026
chr11	81471202	81471237	10708554
chr2	95334253	95334290	8969196
chr16	7975040	7975081	8969196
chr2	94554720	94554750	10075714
chr16	17570715	17570762	8928809
chr5	19717000	19717032	9875228
chr12	35664744	35664778	8366095
chr15	33068993	33069065	8366095
chr19	39850451	39850479	1584217
chr2	95334253	95334288	10196233
chr20_random	40467	40502	11297551
chr20_random	89200	89235	11297551
chr20	3409894	3409931	11297551
chr20	3468402	3468438	11297551
chr20	3555765	3555801	11297551
chr20	4998442	4998479	11297551
chr20	5056562	5056599	11297551
chr7	137223755	137223785	1328867
chr8	82724142	82724194	16198230
chr15	33068730	33068775	8537395
chr4	104412023	104412065	9099714
chr3	118194034	118194191	8195142
chr5	17514004	17514366	9030569
chr7	2230888	2230993	1315319
chr7	2235952	2236200	1315319
chr7	2237964	2238851	1315319
chr7	2240117	2242058	1315319
chr7	2244989	2245138	1315319
chr7	2247707	2248383	1315319
chr7	2250256	2251833	1315319
chr7	2264295	2264914	1315319
chr7	2268746	2269326	1315319
chr18	30199963	30200062	3441006
chr2	133015599	133015640	3441006
chr1	185972978	185973069	3441006
chr1	185974484	185975490	3441006
chr14	87968313	87968342	9030565
chr15	60794026	60794055	10395650
chrX	26568278	26568315	10395650
chrX	26571541	26571580	10395650
chr1	205848279	205848607	10956641
chr4	116975598	116975634	8663388
chr14	35418312	35418365	7615828
chr15	83103031	83103065	12568725
chr17	6287887	6287919	14563703
chr13	96309606	96309637	11278663
chr2	174775177	174775259	3499668
chr11	67609816	67609854	10896677
chr10	664791	664820	10896677
chr10	666717	666745	10896677
chr6	103124700	103124740	7575462
chr8	4315525	4315554	1850695
chr1	206632400	206632440	7592662
chr14	19142319	19142351	2711183
chr1	203172021	203172059	16165221
chr5	24455787	24455867	3035717
chr4	173815402	173815466	3035717
chr4	173852416	173852480	3035717
chr17	48465672	48465812	3035717
chr17	48519754	48519834	3035717
chr17	48523723	48523879	3035717
chr17	48775744	48775897	3035717
chr17	50113535	50113801	3035717
chr17	50332549	50332689	3035717
chr17	50339160	50339316	3035717
chr17	50391419	50391575	3035717
chr17	50410854	50410994	3035717
chr2	191075806	191076046	3035717
chr8	58583592	58585211	8144606
chr13	48829905	48829943	8413291
chr1	155389340	155389374	9211912
chrX	85948905	85948939	12841583
chr10	95694105	95694356	2745428
chr1	258000869	258000907	16055439
chr5	17513955	17514362	8232318
chr7	20348754	20348787	10082537
chr5	139859997	139860030	10082537
chr4	119854762	119854795	10082537
chr3	143750248	143750278	10082537
chr1	175179476	175179509	10082537
chr9	110546714	110546747	10082537
chr10	40444612	40444645	10082537
chr10	44043303	44043336	10082537
chr19	21185692	21185724	10082537
chr1_random	3871142	3871176	10082537
chr13	46262765	46262805	15792957
chr10	95694267	95694326	2909514
chr7	20348057	20349168	2247479
chr7	70298135	70298199	2247479
chr6	70354275	70354542	2247479
chr6	133082150	133083081	2247479
chr5	6275484	6276397	2247479
chr5	139859183	139860110	2247479
chr5	139863888	139864450	2247479
chr4	119854134	119855181	2247479
chr4	169092273	169092364	2247479
chr3	51272284	51273397	2247479
chr3	143749836	143750919	2247479
chr2	14253133	14253530	2247479
chr1	80026396	80027532	2247479
chr1	102489385	102489756	2247479
chr1	102992034	102992318	2247479
chr1	106199076	106199114	2247479
chr1	106201863	106202525	2247479
chr1	175179033	175180207	2247479
chr9	110546071	110547179	2247479
chr8	77796417	77796507	2247479
chr8	83946535	83946581	2247479
chr11	4594930	4595910	2247479
chr10	40444168	40445298	2247479
chr10	44042140	44043989	2247479
chr10	56783679	56783745	2247479
chr17	55638302	55638455	2247479
chr17	59194874	59195997	2247479
chr14	17065458	17066754	2247479
chr14	111622953	111623002	2247479
chr19	8117802	8118410	2247479
chr19	21185045	21186127	2247479
chrX	47406746	47407102	2247479
chr1_random	3870550	3871524	2247479
chr16	19045992	19046073	9328356
chr1	201389130	201389160	1870124
chr14	19142260	19142290	3169549
chr1	154651720	154651751	2341405
chr15	33068829	33068859	1328857
chr8	91956210	91956240	1328857
chr7	139452730	139452944	3352608
chr4	103908885	103908942	1729611
chr2_random	3022490	3022519	7913466
chr1	163327123	163327175	8120047
chr13	19107283	19108726	7913462
chr12	21478628	21478724	7913462
chr12	21479815	21480655	7913462
chr12	21482682	21483542	7913462
chr12	21501021	21501328	7913462
chr12	21504988	21505178	7913462
chr12	21510879	21510992	7913462
chr12	21515571	21516930	7913462
chr12	35901883	35901946	7913462
chr12	35904907	35904996	7913462
chr18	66312589	66312649	7913462
chr18	66318408	66318542	7913462
chr18	66326667	66326715	7913462
chr18	66327811	66327891	7913462
chr18	66330330	66330411	7913462
chr18	66333039	66333223	7913462
chr18	66352909	66353047	7913462
chr18	66354979	66355144	7913462
chr18	66358386	66359978	7913462
chr7	10809378	10809585	7913462
chr1	203171679	203171722	7913462
chr1	23506891	23508078	8647846
chr10	90393457	90393489	12556524
chr1	9014798	9015335	2017183
chr1	9020504	9020678	2017183
chr1	9023159	9024837	2017183
chr1	9029875	9031714	2017183
chr6	138450709	138450752	2536161
chr8	61461104	61461178	2536161
chr11	81471198	81471236	8390676
chr2	181214725	181214790	2586516
chr6	26931934	26931971	2061309
chr10	95694277	95694306	2358443
chr5	143982939	143984529	1652060
chr1	95892870	95892955	16087728
chr10	95694276	95694305	8382533
chr3	164012082	164012111	8382533
chr15	33068822	33068861	9111345
chr1	200918368	200918409	2388615
chr7	80014128	80014162	15860457
chr4	159190579	159190614	15860457
chr1	205295185	205295222	15860457
chr19	37266476	37266518	9264553
chr8	83313648	83313688	9264553
chr8	83316459	83316499	9264553
chr3	13783502	13783539	7885844
chr2	191044262	191044302	7885844
chr3	75548101	75549203	7892230
chr1	95027230	95028125	7892230
chr1	95029404	95032465	7892230
chr15	47303027	47303121	8838143
chr3	164012305	164012334	9786935
chr1	154651966	154652069	2925653
chr9	65714903	65715023	1847512
chr10	95694198	95694316	8144557
chr6	42178107	42178450	1309950
chr3	158101547	158101667	1309950
chrX	52445629	52446887	1309950
chr3	44441287	44441317	1651499
chr1	205848582	205848676	12107181
chr1	205886158	205886188	12107181
chr13	87039697	87040484	12643284
chr3	154459842	154459899	2279702
chr3	154482821	154483158	2279702
chr1	203171509	203172300	2884660
chr2	180483712	180483741	8612541
chr2	180483405	180483435	8612540
chr2	182784706	182784953	8793102
chr2	182787266	182787383	8793102
chr2	182789355	182789416	8793102
chr1	97291100	97291130	10601277
chr7	120765072	120765114	8289814
chr7	120783233	120783275	8289814
chr7	104035612	104035727	2775280
chr10	89471416	89471519	10801800
chr1	81944731	81944764	9722582
chr1	155389339	155389372	9722582
chr3	44441053	44441355	3062372
chr4	21709925	21709984	8891341
chr4	21828017	21829568	8891341
chr20_random	40456	40502	2501084
chr20_random	89200	89236	2501084
chr20	3409894	3409932	2501084
chr20	3425428	3425469	2501084
chr20	3468402	3468439	2501084
chr20	3513856	3513896	2501084
chr20	3555754	3555801	2501084
chr20	4998442	4998490	2501084
chr20	5056562	5056610	2501084
chr2	180483680	180483774	2153298
chr12	9541107	9541165	10600171
chr12	9596068	9596154	10600171
chr12_random	286811	286853	10600171
chr4	152057520	152057550	8910484
chr5	165071744	165073864	2967498
chr5	165200540	165200948	2967498
chr4	184900212	184900300	8663213
chr10	83620724	83620765	8663211
chr17	44344417	44344480	10076996
chr3	6052522	6052554	8613746
chr1	159277324	159277731	8613746
chr6	26931686	26931782	1508198
chr6	26935226	26935264	1508198
chr10	95694184	95694257	8636081
chr1	95892856	95892900	8636081
chr5	165074076	165074115	8264645
chr18	12406442	12406471	2601716
chr2	174775175	174775207	2601716
chr6	109558820	109558850	10580097
chr5	80324938	80324968	10580097
chr3	3459945	3459989	9712664
chr3	92572010	92572045	8754772
chr3	75542194	75543137	7935418
chr3	75547824	75550800	7935418
chr1	95029922	95030802	7935418
chr2	51736527	51736910	2869036
chr2	51745856	51745910	2869036
chr6	21417632	21417664	9658104
chr19	39853069	39853122	2889531
chr9	70772381	70772413	12372417
chr14	21847825	21847883	8264581
chr1	83489340	83489368	11129950
chr1	212163558	212163699	8224520
chr1	212298955	212299096	8224520
chr17	44709066	44709212	3169002
chr1	81230296	81230356	2726759
chr1	81266715	81266995	2726759
chr1	81345295	81345575	2726759
chr1	81408545	81408605	2726759
chr1	81628278	81628339	2726759
chr1	81780214	81780279	2726759
chr1	81840001	81840083	2726759
chr1	81867028	81867110	2726759
chr5	165074127	165074170	2522932
chr2	174775175	174775205	2847919
chr10	56410821	56410853	9624121
chr4	21829155	21829196	9624121
chr9	20158681	20158710	9624121
chr6	13161119	13161490	9773974
chr3	137776221	137776254	8262963
chr3	137792319	137792352	8262963
chr3	137861856	137862694	8262963
chr3	138088127	138089463	8262963
chr3	138233789	138233822	8262963
chr3	138333350	138334178	8262963
chr3	138495772	138496574	8262963
chr12	42931109	42931193	1673926
chr12	42936667	42937243	1673926
chr10	72081210	72081418	1673926
chr10	72086082	72086284	1673926
chr10	72162125	72162289	1673926
chr10	72168712	72168798	1673926
chr10	72186369	72186997	1673926
chr10_random	695945	696073	1673926
chr7	10791310	10791383	2200736
chr7	10813078	10813165	2200736
chr19	41616265	41616293	2200736
chr1	20998723	20999025	2026618
chr1	90576756	90576785	8668155
chr2	181214665	181214792	16204235
chr3	161554279	161554804	8036172
chr4	158103526	158103571	9731707
chr2	59677643	59677674	9731707
chr2	59680754	59680784	9731707
chr14	21847876	21847906	1557422
chr7	10419996	10420281	1603088
chr17	44709071	44709101	2717408
chr3	44441290	44441325	9668074
chr5	66296280	66296332	1956774
chr2	181214742	181214791	1956774
chr9	71966731	71966762	7693708
chr7	11164584	11164626	15225122
chr6	26931485	26932030	2046665
chr11	81471198	81471236	8389766
chr7	24458489	24458520	16339156
chr2	36432960	36432991	10713139
chrX	24685277	24685478	2304462
chrX	24696391	24696625	2304462
chr18	25027872	25028105	1847666
chr9	63212560	63212590	1847666
chr9	63234519	63234645	1847666
chr4	115454231	115454259	1847666
chr3	13783502	13783539	11018030
chr2	191044179	191044302	11018030
chr5	165074298	165074326	15764815
chr17	28309967	28310005	15764815
chr7	24531800	24531832	8702983
chr11	79124934	79124965	8702983
chr14	19110765	19110885	2455718
chr6	26931932	26931970	2388831
chr12	42919573	42919608	1748280
chr2	212297455	212297499	7537851
chr6	76920418	76920446	8920965
chr1	211761740	211761769	8920965
chr3	44441287	44441328	2160464
chr13	85793036	85793185	15731358
chr13	40500600	40500630	2027757
chr1	78324518	78324548	2027757
chr5	19716825	19716853	8405996
chrX	85946855	85949621	8379933
chr3	76307197	76307240	8617799
chr3	44441330	44441385	15085339
chr10	95694183	95694216	2211620
chr8	83313854	83313884	8391636
chr18	25622616	25622645	7799965
chr8	61793835	61793978	8119192
chr3	164012014	164012064	9544984
chr3	151428679	151428718	8524227
chr1	128843971	128844010	8524227
chr2	212297456	212297489	7692229
chr12	9541091	9541139	7499421
chr12	9596052	9596131	7499421
chr12_random	286795	286844	7499421
chr14	92788597	92789167	8626808
chr14	87950091	87950131	9497382
chr10	65036946	65036974	9714306
chr6	21417532	21417638	7667089
chr17	44710578	44710640	3481434
chr10	95694279	95694309	8132622
chr2	181214117	181214342	8449904
chr3	76301109	76301137	8662964
chr3	164011949	164011986	1848696
chr2	174727220	174727250	1942067
chr12	42919433	42919644	8367288
chr1	211761740	211761797	8216221
chr8	5784010	5784039	7588292
chr14	87950091	87950127	10358076
chr6	26931644	26931676	11861523
chr1	228933318	228933690	14673170
chr2	212297456	212297490	10833420
chr2	181214753	181214782	8165139
chr19	37266477	37266518	9144242
chr8	83313648	83313688	9144242
chr8	83316459	83316499	9144242
chr1	80309880	80309922	9224955
chr10	95694110	95694156	9765286
chr4	158103539	158103572	11319221
chr1	95892547	95892583	11682622
chr5	17161945	17162352	2439693
chr17	48290091	48290226	1718964
chr1	95892880	95892915	15961509
chr14	87950096	87950131	10880363
chr1	95892543	95892900	10935547
chr10	72460509	72460539	7545164
chr2	180483338	180483780	2308930
chr19	37266472	37266506	12023900
chr5	16139724	16139762	3165490
chr11	50537235	50537273	3165490
chr15	1142333	1142393	3165490
chr6	78009635	78009664	11891324
chr11	80031565	80032076	8413271
chr11	80109178	80109689	8413271
chr11	80169745	80170257	8413271
chrX	24685339	24685443	8496174
chr12	19555414	19555468	8288642
chr14	18813329	18813382	8288642
chr5	78091353	78091417	2463987
chr5	78165899	78165963	2463987
chr5	78218630	78218694	2463987
chr5	78244114	78244178	2463987
chr5	78270734	78270798	2463987
chr5	78316189	78316251	2463987
chr5	78409805	78409869	2463987
chr5	78440085	78440143	2463987
chr5	78490562	78490627	2463987
chr5	78644225	78644288	2463987
chr5	78683814	78683877	2463987
chr5	78709791	78709856	2463987
chr5	78770225	78770289	2463987
chr5	78805327	78805391	2463987
chr5	78820149	78820213	2463987
chr5	78911594	78911634	2463987
chr5	78936470	78936534	2463987
chr5	78990257	78990320	2463987
chr5	79017594	79017659	2463987
chr5	79083558	79083622	2463987
chr5	79101331	79101395	2463987
chr19	13962433	13963095	12637567
chr5	66296210	66296240	11095981
chr19	37266470	37266506	8396148
chr8	83313655	83313690	8396148
chr8	83316466	83316501	8396148
chr7	141772421	141775242	1684715
chr7	141778585	141778731	1684715
chr10	85020102	85020245	1684715
chr10	85032736	85032897	1684715
chr10	85036913	85037064	1684715
chr4	80490430	80490494	1684715
chr4	80502677	80502724	1684715
chr4	80506432	80506593	1684715
chr4	80515871	80516035	1684715
chr9	87036984	87037018	8632018
chr2	181178017	181178044	7665553
chr1	74359077	74359121	15502011
chr1	74605347	74605424	15502011
chr1	75708122	75708199	15502011
chr2	180483273	180483302	8381969
chr3	6666297	6666564	8381967
chr3	6670336	6670447	8381967
chr3	6678139	6678293	8381967
chr3	6683840	6683951	8381967
chr3	6685833	6685928	8381967
chr3	6689100	6689303	8381967
chr2	181214666	181214850	8246989
chr20	4636130	4636184	3114745
chr2	181214567	181214598	2019572
chr1	97291101	97291130	10529375
chr7	24531804	24531838	12791769
chr14	19142221	19142286	2601696
chr18	27343019	27343172	7877619
chr15	33068742	33068778	11136726
chr1	170639998	170640038	11136726
chr1	170642590	170642636	11136726
chr2	180483318	180483749	7877617
chr7	104035678	104035708	1508216
chr10	83622835	83623072	2127540
chr5	165062214	165062246	8164667
chr13	88048989	88049077	8289804
chr2	197102305	197102390	8289804
chr3	164012333	164012366	2850495
chr5	128719270	128719301	12385751
chr5	128736712	128736741	12385751
chr1	231981144	231981173	12385751
chr4	152057615	152057756	1827795
chr1	95027477	95027555	7971966
chr9	70771185	70771269	1404598
chr7	141164179	141164224	1356762
chr7	141165431	141167383	1356762
chr7	141182388	141182557	1356762
chr7	141188408	141189249	1356762
chr3	55445237	55445302	1356762
chr1	226420947	226421923	1356762
chr1	226444826	226446364	1356762
chr10	90393479	90393509	12954759
chr3	6052519	6052553	14506227
chr13	87039904	87039934	1705013
chr5	143983099	143983218	1705013
chr17	40685479	40685549	9931418
chr10	39220654	39220779	2342469
chr10	39221785	39221872	2342469
chr10	39223214	39227535	2342469
chr12	35664737	35664965	7935447
chr12	35664750	35664780	7961957
chr15	33068724	33068767	7961957
chr10	95694177	95694216	1976240
chr11	81471198	81471236	10428876
chr4_random	1954228	1954274	12397359
chr2	181177986	181178044	8798690
chr3	164007860	164007902	2355922
chr8	83312931	83313881	2160079
chr8	83315616	83316501	2160079
chr4	158102467	158103731	2466233
chr1	203171632	203171747	10842166
chr14	86614942	86614971	1406648
chr11	79124923	79124960	2875459
chr3	164012297	164012333	2875459
chr2	174775175	174775205	1922032
chr20	6541436	6541465	10634806
chr6	21417657	21417732	9512555
chr5	17514716	17514750	2837758
chr11	79124930	79124959	2837758
chr14	86615061	86615092	12540614
chr10	95694276	95694307	1985929
chr3	44441219	44441254	8164696
